# Supplementary material for: Hyaluronic acid–GPRC5C signalling promotes dormancy in haematopoietic stem cells
Source: Nat Cell Biol. 2022 Jun 20;24(7):1038–48. doi: 10.1038/s41556-022-00931-x (PMC9276531; doi:10.1038/s41556-022-00931-x)
Supplement: Supplementary file 2 — Supplementary Table 1 [file 41556_2022_931_MOESM2_ESM.xlsx]

## Sheet: Sheet 1
Supp. Table 1: DEGs from DESeq2 Wald test, log2FoldChange calculation and Benjamini and Hochberg (HB) p-value adjustment; log2FC threshold ≥ 0.5, padj < 0.1
	baseMean	log2FoldChange	lfcSE	stat	pvalue	padj	Gene
CLC	2987.8	-2.4047	0.311295	-7.72482	1.12007e-14	8.49278e-12	CLC
CPA3	4413.27	-2.38081	0.291977	-8.15411	3.51754e-16	4.5341e-13	CPA3
EPX	150.421	-2.31259	0.312545	-7.39923	1.36979e-13	5.51768e-11	EPX
AC244502.1	316.766	-2.31037	0.300792	-7.68093	1.57937e-14	1.131e-11	AC244502.1
LGALS1	626.83	-2.22537	0.251687	-8.84182	9.41742e-19	2.02318e-15	LGALS1
ADCYAP1	44.7521	-2.17031	0.311554	-6.96608	3.25901e-12	1.07714e-09	ADCYAP1
HPGDS	1658.88	-2.14209	0.257174	-8.32936	8.12826e-17	1.16415e-13	HPGDS
AMHR2	73.0637	-2.08294	0.307316	-6.77784	1.2199e-11	3.65685e-09	AMHR2
FCER1A	3641.01	-2.0526	0.277753	-7.39001	1.46816e-13	5.73471e-11	FCER1A
BLNK	58.4996	-2.03376	0.309533	-6.57042	5.01719e-11	1.29343e-08	BLNK
CSF2RB	6419.34	-2.0131	0.267558	-7.52396	5.31411e-14	3.11358e-11	CSF2RB
AL157895.1	2339.37	-1.98486	0.26791	-7.40869	1.27552e-13	5.51328e-11	AL157895.1
DHRS9	73.8117	-1.87463	0.308626	-6.0741	1.24688e-09	2.00903e-07	DHRS9
P2RX5	455.998	-1.76185	0.298616	-5.90005	3.63384e-09	5.09133e-07	P2RX5
SLC24A3	54.7493	-1.74905	0.312549	-5.5961	2.19224e-08	2.35483e-06	SLC24A3
PLIN2	2640.75	-1.73673	0.271543	-6.39578	1.59729e-10	3.54984e-08	PLIN2
ACSM1	260.167	-1.71177	0.310885	-5.50611	3.6685e-08	3.66565e-06	ACSM1
RAB44	480.802	-1.67849	0.290177	-5.78436	7.2787e-09	9.10897e-07	RAB44
TFR2	2317.52	-1.67142	0.285173	-5.86106	4.59912e-09	6.24028e-07	TFR2
CST7	484.726	-1.6659	0.3075	-5.41756	6.04178e-08	5.72636e-06	CST7
PLD1	526.164	-1.64252	0.304621	-5.39202	6.967e-08	6.55508e-06	PLD1
SLC45A3	619.037	-1.61352	0.308511	-5.23001	1.695e-07	1.37578e-05	SLC45A3
FYB1	674.044	-1.60469	0.223372	-7.18392	6.77417e-13	2.42553e-10	FYB1
MITF	292.193	-1.58702	0.231518	-6.85485	7.13878e-12	2.30047e-09	MITF
SPON2	185.558	-1.5854	0.27905	-5.68142	1.33579e-08	1.49725e-06	SPON2
RASGRP3	649.435	-1.58174	0.266161	-5.94278	2.80228e-09	4.05858e-07	RASGRP3
ABTB2	90.2488	-1.58018	0.303609	-5.20465	1.94367e-07	1.52768e-05	ABTB2
CLEC12A	435.124	-1.57781	0.312438	-5.04998	4.41858e-07	2.99766e-05	CLEC12A
KCNK5	563.518	-1.56286	0.269353	-5.80229	6.54164e-09	8.26683e-07	KCNK5
ANGPT2	323.154	-1.52959	0.307513	-4.97407	6.5561e-07	4.23119e-05	ANGPT2
NIBAN3	103.51	-1.52704	0.309532	-4.93337	8.08231e-07	4.961e-05	NIBAN3
NTRK1	280.841	-1.51393	0.312494	-4.84466	1.26827e-06	7.29824e-05	NTRK1
MICAL2	732.95	-1.50888	0.294178	-5.12912	2.91096e-07	2.13195e-05	MICAL2
LTBP1	400.615	-1.49991	0.259637	-5.77698	7.60536e-09	9.42626e-07	LTBP1
IGLL1	7186.99	-1.49084	0.246759	-6.04169	1.52507e-09	2.36846e-07	IGLL1
ARPP21	146.124	-1.46509	0.297243	-4.92893	8.2681e-07	5.05099e-05	ARPP21
HES6	186.428	-1.46476	0.28907	-5.06714	4.03843e-07	2.79903e-05	HES6
PTH2R	94.047	-1.44623	0.307865	-4.69761	2.63225e-06	0.000129999	PTH2R
TNFRSF19	277.967	-1.44175	0.305747	-4.7155	2.41116e-06	0.000124455	TNFRSF19
TLE1	477.319	-1.42819	0.310597	-4.5982	4.26153e-06	0.00019794	TLE1
HBD	698.14	-1.41832	0.310385	-4.56955	4.88762e-06	0.000221058	HBD
IL5RA	59.8563	-1.40716	0.304037	-4.62825	3.68765e-06	0.000176051	IL5RA
VPREB1	250.068	-1.39889	0.310715	-4.50217	6.7262e-06	0.000287824	VPREB1
TRPM2	231.166	-1.39195	0.250175	-5.56392	2.63783e-08	2.81006e-06	TRPM2
STAR	117.098	-1.38896	0.309328	-4.49024	7.11443e-06	0.000298713	STAR
CDK15	42.2097	-1.38877	0.294804	-4.71082	2.46728e-06	0.000125704	CDK15
MME	207.628	-1.3764	0.29908	-4.60213	4.18201e-06	0.000196737	MME
HPGD	1159.75	-1.36883	0.210246	-6.5106	7.48534e-11	1.75429e-08	HPGD
CEBPE	79.3368	-1.3357	0.303815	-4.39642	1.10049e-05	0.000422181	CEBPE
TESC	342.894	-1.33118	0.254537	-5.22979	1.69705e-07	1.37578e-05	TESC
TSPOAP1	1324.91	-1.32749	0.282168	-4.70462	2.54343e-06	0.000127568	TSPOAP1
HGF	535.025	-1.31314	0.307554	-4.26961	1.95818e-05	0.000691533	HGF
MFSD2B	373.289	-1.30342	0.311874	-4.17931	2.92389e-05	0.000953713	MFSD2B
HYAL3	1156.4	-1.29606	0.174983	-7.4068	1.29379e-13	5.51328e-11	HYAL3
PAG1	844.406	-1.283	0.29177	-4.3973	1.09608e-05	0.000421746	PAG1
UGT3A2	160.825	-1.26609	0.307606	-4.11595	3.85588e-05	0.00120054	UGT3A2
ZBTB16	6647.67	-1.26225	0.18608	-6.78337	1.17407e-11	3.60326e-09	ZBTB16
STXBP6	179.369	-1.26193	0.303354	-4.15992	3.18364e-05	0.00101777	STXBP6
HAL	214.118	-1.24999	0.311676	-4.01055	6.05768e-05	0.00175075	HAL
MRC2	494.484	-1.24774	0.23637	-5.27873	1.3008e-07	1.0959e-05	MRC2
MT1X	76.5878	-1.23946	0.279888	-4.42841	9.4932e-06	0.000375326	MT1X
CDK6-AS1	1138.58	-1.23487	0.154766	-7.97892	1.47621e-15	1.5857e-12	CDK6-AS1
DNAJC6	874.445	-1.22975	0.276569	-4.44647	8.72945e-06	0.000353845	DNAJC6
RHEX	4024.42	-1.2127	0.276476	-4.38626	1.15319e-05	0.000438484	RHEX
GATA1	1563.84	-1.19694	0.308869	-3.87523	0.000106525	0.0027852	GATA1
TENT5A	3745.86	-1.19623	0.223729	-5.34676	8.95439e-08	8.18596e-06	TENT5A
KBTBD11	345.374	-1.18998	0.240865	-4.94042	7.7955e-07	4.8543e-05	KBTBD11
ITGB7	95.3051	-1.18897	0.285338	-4.16687	3.08807e-05	0.000994955	ITGB7
ANXA2	691.69	-1.18229	0.267971	-4.41199	1.02426e-05	0.000398875	ANXA2
SLC7A5	2122.12	-1.16541	0.229996	-5.06711	4.03894e-07	2.79903e-05	SLC7A5
PKIG	1863.25	-1.15099	0.211066	-5.45319	4.94748e-08	4.83129e-06	PKIG
CTNNBL1	6849.07	-1.14572	0.15264	-7.50605	6.09389e-14	3.27293e-11	CTNNBL1
ADAMTS14	97.7618	-1.14496	0.309013	-3.70521	0.00021122	0.00487925	ADAMTS14
LGALS12	159.611	-1.14313	0.311213	-3.67315	0.000239581	0.00534291	LGALS12
GADD45G	99.4122	-1.13716	0.30753	-3.69772	0.000217541	0.00497182	GADD45G
TFRC	16319.2	-1.1323	0.229498	-4.93381	8.06428e-07	4.961e-05	TFRC
GPC2	120.728	-1.13192	0.272253	-4.15762	3.21578e-05	0.00102349	GPC2
PRG2	75.4133	-1.12003	0.298105	-3.75715	0.000171858	0.00408717	PRG2
CRYM	143.083	-1.11894	0.310994	-3.59795	0.000320741	0.00672253	CRYM
NPW	1030.79	-1.11572	0.196168	-5.68756	1.28871e-08	1.46854e-06	NPW
PLEK	11657.3	-1.10467	0.261667	-4.22167	2.42498e-05	0.000820419	PLEK
RAB7B	294.497	-1.10257	0.311787	-3.5363	0.000405767	0.00803431	RAB7B
ZNF555	821.845	-1.10098	0.274989	-4.00372	6.23532e-05	0.00177656	ZNF555
CSF1R	104.774	-1.09489	0.310049	-3.53135	0.000413444	0.00814614	CSF1R
AOAH	1725.12	-1.08718	0.231302	-4.70025	2.59845e-06	0.000128977	AOAH
CD38	5824.92	-1.08449	0.234166	-4.6313	3.6337e-06	0.000174121	CD38
TSPOAP1-AS1	210.977	-1.07996	0.203897	-5.29657	1.17998e-07	1.0208e-05	TSPOAP1-AS1
LGR6	154.716	-1.07387	0.312154	-3.44018	0.000581328	0.0104696	LGR6
MIR181A1HG	4382.18	-1.07349	0.297329	-3.61043	0.000305685	0.0064914	MIR181A1HG
CSF1	1679.95	-1.07031	0.306609	-3.4908	0.000481581	0.00910202	CSF1
MEX3B	285.779	-1.06616	0.238056	-4.47863	7.51251e-06	0.000312375	MEX3B
AC004381.3	60.7337	-1.05451	0.302406	-3.48707	0.000488342	0.00921629	AC004381.3
AC099489.1	105.788	-1.05064	0.289866	-3.62459	0.000289425	0.00625955	AC099489.1
MFSD2A	64.763	-1.04999	0.301731	-3.47988	0.000501638	0.00941209	MFSD2A
CALR	5648.27	-1.04669	0.132649	-7.89068	3.00551e-15	2.58274e-12	CALR
SLC40A1	10343.6	-1.04287	0.24923	-4.18437	2.85962e-05	0.000935547	SLC40A1
LEF1	97.9294	-1.04069	0.298508	-3.48629	0.000489773	0.00922978	LEF1
SEMA3C	984.921	-1.03867	0.220221	-4.71647	2.39967e-06	0.000124455	SEMA3C
ASCL2	90.2833	-1.03413	0.310382	-3.33178	0.000862925	0.0140799	ASCL2
CFD	672.018	-1.02839	0.249958	-4.11426	3.88432e-05	0.00120358	CFD
SYTL2	116.905	-1.02281	0.280909	-3.64108	0.000271492	0.00595399	SYTL2
VAT1	4982.96	-1.02265	0.146571	-6.97718	3.01169e-12	1.0216e-09	VAT1
HBQ1	71.3919	-1.01922	0.305021	-3.34147	0.000833374	0.0137018	HBQ1
PRKCD	330.146	-1.01837	0.25581	-3.98095	6.86411e-05	0.00191098	PRKCD
LPAR5	95.4936	-1.01154	0.296601	-3.41043	0.000648614	0.011375	LPAR5
RNF130	10355.5	-1.00927	0.190212	-5.30604	1.12034e-07	9.95945e-06	RNF130
SPTBN2	326.433	-1.00563	0.304667	-3.30074	0.000964306	0.0155568	SPTBN2
MPST	2177.29	-1.00402	0.135211	-7.42558	1.12288e-13	5.16927e-11	MPST
ZEB2	11827.6	-0.999317	0.222939	-4.48247	7.37832e-06	0.000307788	ZEB2
CD84	3615.46	-0.997492	0.213696	-4.66782	3.04416e-06	0.000148073	CD84
PDZD8	6819.3	-0.995722	0.197539	-5.04064	4.63976e-07	3.09878e-05	PDZD8
NIBAN1	1341.71	-0.993265	0.200814	-4.9462	7.56772e-07	4.73534e-05	NIBAN1
AC123912.4	794.517	-0.984046	0.303279	-3.24469	0.00117579	0.0179785	AC123912.4
CEBPA	72.4587	-0.980454	0.308411	-3.17905	0.00147761	0.0215457	CEBPA
GATA2	7029.55	-0.974191	0.221841	-4.3914	1.12622e-05	0.000430771	GATA2
ARHGEF26	199.98	-0.969907	0.312513	-3.10357	0.00191199	0.0258068	ARHGEF26
TRH	169.993	-0.968545	0.295453	-3.27817	0.00104483	0.0163843	TRH
ABCA1	443.559	-0.966049	0.31075	-3.10876	0.00187872	0.0255716	ABCA1
SLC27A2	1179.43	-0.962486	0.259533	-3.70853	0.000208463	0.0048329	SLC27A2
MYDGF	3897.46	-0.961901	0.107603	-8.9394	3.91304e-19	1.00878e-15	MYDGF
P2RY1	379.197	-0.950845	0.267007	-3.56113	0.000369263	0.00748892	P2RY1
NAA38	2746.58	-0.950716	0.152435	-6.23685	4.46483e-10	8.22167e-08	NAA38
MARCKSL1	6525.68	-0.944996	0.200058	-4.72361	2.31698e-06	0.000121901	MARCKSL1
TMCC2	144.051	-0.943443	0.291006	-3.24201	0.00118692	0.0181058	TMCC2
CYP4F2	183.713	-0.942304	0.299563	-3.14559	0.00165752	0.0234013	CYP4F2
RAG1	175.905	-0.93659	0.307053	-3.05025	0.00228648	0.0295614	RAG1
CEBPD	72.3962	-0.93389	0.301626	-3.09619	0.00196027	0.0263482	CEBPD
CNRIP1	1408.92	-0.931024	0.293297	-3.17434	0.0015018	0.0217997	CNRIP1
CTSG	737.918	-0.92467	0.302968	-3.05204	0.00227291	0.029509	CTSG
MIR223HG	868.474	-0.918566	0.29802	-3.08223	0.00205459	0.0272746	MIR223HG
NLK	453.032	-0.918401	0.232834	-3.94444	7.99866e-05	0.00217516	NLK
GRPEL1	908.11	-0.914327	0.252737	-3.61771	0.000297224	0.00636415	GRPEL1
MPP1	8271.84	-0.91149	0.155939	-5.84516	5.0608e-09	6.72513e-07	MPP1
EPOR	516.539	-0.91148	0.27725	-3.28757	0.00101055	0.0161413	EPOR
CD79A	364.552	-0.909332	0.302306	-3.00798	0.00262986	0.0326818	CD79A
RAB32	3058.94	-0.9087	0.179714	-5.05638	4.27288e-07	2.91415e-05	RAB32
C16orf74	198.227	-0.899248	0.279533	-3.21697	0.00129554	0.0193505	C16orf74
SOX4	8318.28	-0.898848	0.150995	-5.95283	2.6354e-09	3.90464e-07	SOX4
EREG	9248.73	-0.888742	0.256996	-3.4582	0.000543796	0.00998509	EREG
COLGALT2	124.126	-0.880108	0.305965	-2.8765	0.00402114	0.0442635	COLGALT2
GMPR	1077.32	-0.878031	0.228967	-3.83475	0.000125694	0.00317686	GMPR
NKG7	194.138	-0.870744	0.29175	-2.98455	0.00283993	0.0345999	NKG7
TYROBP	132.011	-0.870076	0.280004	-3.10737	0.00188762	0.025639	TYROBP
IGFBP7	4592.52	-0.865039	0.150254	-5.75719	8.55241e-09	1.03029e-06	IGFBP7
CASP3	2904.41	-0.859097	0.219894	-3.90687	9.34979e-05	0.00249521	CASP3
IL1RL1	156.767	-0.859086	0.288617	-2.97656	0.00291506	0.0351498	IL1RL1
LMO4	690.677	-0.85287	0.246753	-3.45637	0.000547504	0.0100389	LMO4
PLAU	536.978	-0.852262	0.216587	-3.93496	8.32092e-05	0.00224709	PLAU
LDLRAD3	298.598	-0.851782	0.281621	-3.02457	0.00248988	0.031373	LDLRAD3
AC009951.4	176.047	-0.84916	0.31255	-2.71688	0.00659005	0.0639815	AC009951.4
APOBR	60.8903	-0.84709	0.310476	-2.72836	0.00636508	0.0625827	APOBR
CHD7	138.391	-0.844613	0.306969	-2.75146	0.00593301	0.0594223	CHD7
CRACD	456.595	-0.843658	0.193687	-4.35579	1.32589e-05	0.000489707	CRACD
GLUL	37242.5	-0.842682	0.199005	-4.23447	2.2909e-05	0.00078845	GLUL
NT5DC2	206.87	-0.841196	0.286749	-2.93356	0.003351	0.0390546	NT5DC2
CD320	767.062	-0.836492	0.195845	-4.27119	1.94434e-05	0.000688533	CD320
ITGA2B	3926.84	-0.832298	0.266476	-3.12334	0.00178808	0.0246934	ITGA2B
TIMP3	2683.59	-0.831869	0.257361	-3.2323	0.00122798	0.0186219	TIMP3
PRSS57	16562.9	-0.830824	0.199611	-4.16222	3.15167e-05	0.00101057	PRSS57
LINC00863	581.222	-0.825331	0.22252	-3.70902	0.000208063	0.0048329	LINC00863
MINPP1	2507.17	-0.824813	0.312263	-2.64141	0.00825625	0.0746829	MINPP1
FNDC3B	1984.7	-0.822334	0.195532	-4.20563	2.60355e-05	0.000871681	FNDC3B
FKBP11	1256.84	-0.814323	0.198916	-4.09381	4.24335e-05	0.00129307	FKBP11
UBXN10	75.6667	-0.810363	0.310965	-2.60596	0.00916176	0.0803915	UBXN10
ABCC4	2678.31	-0.809636	0.164007	-4.93658	7.95045e-07	4.92699e-05	ABCC4
NCOA4	18732.3	-0.803603	0.174779	-4.59784	4.269e-06	0.00019794	NCOA4
SYNGR2	7658.66	-0.803414	0.13216	-6.07912	1.20844e-09	1.99617e-07	SYNGR2
CCDC189	244.85	-0.792071	0.172401	-4.59435	4.34095e-06	0.000199901	CCDC189
HMBS	1507.5	-0.791424	0.151101	-5.2377	1.62592e-07	1.34346e-05	HMBS
PPIF	1505.31	-0.789769	0.185703	-4.25286	2.11057e-05	0.000735278	PPIF
PCTP	895.045	-0.789594	0.213307	-3.70168	0.000214179	0.00492115	PCTP
AL355922.1	140.04	-0.788788	0.297303	-2.65315	0.00797451	0.07285	AL355922.1
P4HB	13110	-0.788198	0.12997	-6.06448	1.32379e-09	2.10663e-07	P4HB
SRPRB	1853.26	-0.785151	0.229176	-3.42598	0.000612586	0.0108763	SRPRB
RNASE6	55.6599	-0.784599	0.278867	-2.81352	0.00490024	0.0514785	RNASE6
PPP1R14A	105.179	-0.779409	0.311731	-2.50026	0.0124102	0.0994825	PPP1R14A
PACC1	988.297	-0.779115	0.249951	-3.11707	0.00182658	0.025005	PACC1
GIHCG	1830.72	-0.775391	0.149191	-5.1973	2.02202e-07	1.57011e-05	GIHCG
ABCC5	3162.11	-0.773706	0.158615	-4.87787	1.07236e-06	6.36989e-05	ABCC5
ALDH4A1	495.706	-0.773703	0.203085	-3.80975	0.000139105	0.00343499	ALDH4A1
BACE2	195.352	-0.773407	0.292695	-2.64236	0.00823304	0.0745252	BACE2
CPVL	2323.52	-0.771632	0.248608	-3.10381	0.00191045	0.0258068	CPVL
TST	196.914	-0.770327	0.284001	-2.71241	0.00667959	0.0646881	TST
GPR174	128.23	-0.769202	0.285535	-2.6939	0.0070622	0.0673312	GPR174
TERT	185.078	-0.767064	0.284989	-2.69155	0.00711202	0.0675066	TERT
SORD	655.121	-0.764512	0.151849	-5.03469	4.78627e-07	3.18015e-05	SORD
AKAP12	175.072	-0.764115	0.277466	-2.7539	0.00588891	0.0590724	AKAP12
PLEKHA8	442.504	-0.763881	0.193148	-3.9549	7.65664e-05	0.00209987	PLEKHA8
ST3GAL4	1356.97	-0.761542	0.181238	-4.20188	2.64705e-05	0.000879392	ST3GAL4
IL17RA	1441.62	-0.761418	0.198906	-3.82804	0.000129169	0.00323514	IL17RA
KCNK6	242.197	-0.752644	0.286286	-2.629	0.00856374	0.0768709	KCNK6
CITED2	674.012	-0.752632	0.283138	-2.65818	0.00785644	0.0722837	CITED2
EPS15L1	1138.61	-0.750508	0.176288	-4.25729	2.06923e-05	0.000724794	EPS15L1
TTC27	2933.33	-0.74949	0.206618	-3.62741	0.000286276	0.00622025	TTC27
MROCKI	126.487	-0.748518	0.28591	-2.61802	0.00884413	0.078513	MROCKI
JCHAIN	48.1284	-0.747853	0.270553	-2.76417	0.00570683	0.0575595	JCHAIN
CLEC11A	4013	-0.746302	0.191436	-3.89844	9.68158e-05	0.00256254	CLEC11A
ITGAE	1106.51	-0.740512	0.153907	-4.81144	1.49845e-06	8.47153e-05	ITGAE
ACSM3	2296.99	-0.739949	0.174788	-4.2334	2.3018e-05	0.000788809	ACSM3
MPO	59972	-0.736312	0.275733	-2.67038	0.00757645	0.070513	MPO
CLEC4O	331.052	-0.731203	0.255141	-2.86588	0.00415858	0.045283	CLEC4O
YIF1B	1384.28	-0.731099	0.184125	-3.97067	7.16701e-05	0.00198246	YIF1B
HOMER3	64.7083	-0.728659	0.28397	-2.56597	0.0102887	0.0879215	HOMER3
TMEM217	109.429	-0.727239	0.269816	-2.69531	0.00703232	0.0671456	TMEM217
ASRGL1	1013.91	-0.727194	0.210654	-3.45208	0.000556287	0.0101422	ASRGL1
ALOX5AP	276.802	-0.72592	0.258873	-2.80416	0.00504483	0.0526968	ALOX5AP
PLAUR	932.605	-0.725463	0.246028	-2.9487	0.0031911	0.0378063	PLAUR
FAM107B	212.195	-0.719012	0.279876	-2.56904	0.0101982	0.0873454	FAM107B
COTL1	2621.79	-0.718734	0.285902	-2.51391	0.0119399	0.0968569	COTL1
GUSB	6209.5	-0.717405	0.151629	-4.73132	2.23064e-06	0.000118325	GUSB
GPX1P1	505.154	-0.716988	0.218976	-3.27428	0.00105933	0.0165512	GPX1P1
FARSA	7373.98	-0.713954	0.19286	-3.70193	0.000213962	0.00492115	FARSA
CAT	26953.6	-0.711297	0.167989	-4.23419	2.29378e-05	0.00078845	CAT
CLUH	1697.9	-0.710752	0.23241	-3.05818	0.00222686	0.0291118	CLUH
CCDC28B	745.77	-0.710559	0.147504	-4.81721	1.45582e-06	8.30331e-05	CCDC28B
B9D1	129.166	-0.705963	0.245814	-2.87193	0.00407969	0.0446842	B9D1
GRK4	500.73	-0.700893	0.221767	-3.16049	0.00157504	0.0226336	GRK4
PPIB	3745.85	-0.693447	0.13942	-4.97381	6.56507e-07	4.23119e-05	PPIB
DENND10	1015.47	-0.6933	0.224833	-3.08362	0.00204496	0.0271748	DENND10
C1QBP	7882.67	-0.692002	0.1306	-5.29865	1.16663e-07	1.01947e-05	C1QBP
C4orf48	432.909	-0.690819	0.214155	-3.22579	0.00125628	0.0188954	C4orf48
MIPEP	1185.76	-0.689971	0.192314	-3.58773	0.000333571	0.00692388	MIPEP
DBN1	2254.1	-0.6892	0.149854	-4.59915	4.2422e-06	0.00019794	DBN1
VWCE	536.153	-0.687197	0.19104	-3.59714	0.00032174	0.00673251	VWCE
CRPPA	429.859	-0.686442	0.196345	-3.4961	0.00047211	0.00901556	CRPPA
FSD1	165.765	-0.685742	0.253227	-2.70801	0.00676876	0.0653064	FSD1
BMP2K	695.686	-0.683085	0.198898	-3.43435	0.00059397	0.0106425	BMP2K
TMIGD2	1682.2	-0.68305	0.143076	-4.77403	1.80577e-06	9.90482e-05	TMIGD2
SERINC5	531.629	-0.682708	0.245868	-2.77672	0.00549098	0.0557313	SERINC5
LYST	798.921	-0.680091	0.243108	-2.79749	0.00515012	0.0534931	LYST
MLEC	6416.54	-0.678132	0.254377	-2.66585	0.0076793	0.0710597	MLEC
HSH2D	13571.9	-0.677772	0.186715	-3.62999	0.00028343	0.00617131	HSH2D
DEPTOR	3548.23	-0.677409	0.157301	-4.30646	1.65886e-05	0.000598956	DEPTOR
ZNF793-AS1	84.143	-0.676926	0.252882	-2.67685	0.00743186	0.0696196	ZNF793-AS1
COPE	5897.91	-0.676114	0.119625	-5.65196	1.58629e-08	1.74763e-06	COPE
OPN3	269.985	-0.671465	0.268719	-2.49877	0.0124626	0.0998406	OPN3
ARMH1	6355.89	-0.671288	0.149604	-4.4871	7.22003e-06	0.000302163	ARMH1
CSTA	49.5292	-0.667531	0.254455	-2.62338	0.00870628	0.0777894	CSTA
GADD45GIP1	2899.52	-0.666262	0.140717	-4.73478	2.19295e-06	0.000116807	GADD45GIP1
NMNAT3	1125.82	-0.664713	0.175677	-3.78372	0.000154503	0.00373343	NMNAT3
MRPL12	609.052	-0.664543	0.230214	-2.88663	0.00389394	0.0432325	MRPL12
MAP3K1	1590.69	-0.662553	0.228268	-2.90252	0.00370177	0.0419149	MAP3K1
CHRNB1	420.497	-0.660579	0.235653	-2.80318	0.00506014	0.0527713	CHRNB1
GLA	1666.93	-0.659648	0.149616	-4.40895	1.03872e-05	0.000403286	GLA
CCT6P1	472.862	-0.659223	0.210432	-3.13272	0.00173194	0.0241297	CCT6P1
INO80C	671.811	-0.658401	0.224041	-2.93876	0.0032953	0.0386149	INO80C
TOMM40	3674.98	-0.657534	0.108698	-6.04916	1.45601e-09	2.28878e-07	TOMM40
S100A6	2062.76	-0.654388	0.195544	-3.34651	0.00081836	0.0135338	S100A6
PDSS1	343.411	-0.653992	0.208622	-3.13482	0.00171959	0.0240407	PDSS1
SLC39A3	6271.14	-0.652322	0.169488	-3.84877	0.000118714	0.00304218	SLC39A3
SURF4	9286.23	-0.649774	0.122644	-5.29804	1.17053e-07	1.01947e-05	SURF4
MRPL52	1549.35	-0.649706	0.162111	-4.00779	6.12891e-05	0.0017595	MRPL52
STXBP5	1482.94	-0.649688	0.165297	-3.93042	8.47984e-05	0.00228195	STXBP5
CSRP2	96.2989	-0.645615	0.254634	-2.53546	0.01123	0.0935108	CSRP2
RHOG	3584.57	-0.644674	0.148841	-4.33131	1.48226e-05	0.000541258	RHOG
STAM	1881.42	-0.642694	0.183597	-3.50057	0.000464272	0.00893401	STAM
COX6B1	4180.69	-0.642144	0.145961	-4.39943	1.08537e-05	0.000418877	COX6B1
NDRG1	1251.14	-0.638088	0.227833	-2.80068	0.00509958	0.0530537	NDRG1
MRPL41	919.081	-0.635984	0.193563	-3.28567	0.0010174	0.0161506	MRPL41
FABP5	1565.65	-0.631123	0.202674	-3.11398	0.00184582	0.0252308	FABP5
MYO1F	3790.89	-0.630173	0.166545	-3.78379	0.000154458	0.00373343	MYO1F
NDUFB9	2385.49	-0.62693	0.138525	-4.52576	6.01802e-06	0.000262957	NDUFB9
RUVBL1	3247.82	-0.625547	0.15634	-4.0012	6.30228e-05	0.00178722	RUVBL1
KIAA1958	546.161	-0.625504	0.234978	-2.66197	0.00776854	0.0716797	KIAA1958
DHRS11	872.023	-0.619553	0.17422	-3.55615	0.000376335	0.00759696	DHRS11
LINC01089	470.299	-0.618589	0.178112	-3.47304	0.000514604	0.00959948	LINC01089
MLLT11	892.088	-0.618397	0.191371	-3.23141	0.0012318	0.0186579	MLLT11
SNX11	606.732	-0.617239	0.175118	-3.5247	0.000423959	0.00826753	SNX11
ENSG00000279355	223.402	-0.616552	0.240398	-2.56471	0.0103262	0.0881487	ENSG00000279355
DUSP10	4807.12	-0.613641	0.136437	-4.49762	6.87172e-06	0.000292331	DUSP10
MDM1	1642.06	-0.613544	0.203715	-3.01177	0.00259725	0.0323663	MDM1
SNHG3	1939.18	-0.613271	0.153186	-4.00343	6.24297e-05	0.00177656	SNHG3
TMEM156	319.131	-0.610653	0.232814	-2.62292	0.00871792	0.0778213	TMEM156
MRPS34	2643.14	-0.610443	0.180721	-3.37782	0.000730617	0.0124737	MRPS34
NAA80	1532.69	-0.609782	0.213783	-2.85234	0.00433992	0.0466569	NAA80
RHBDD2	3446.1	-0.608311	0.175217	-3.47175	0.000517082	0.00961788	RHBDD2
AL031320.2	131.64	-0.606819	0.222512	-2.72713	0.00638874	0.0626552	AL031320.2
DPCD	377.575	-0.603924	0.191653	-3.15113	0.0016264	0.0231394	DPCD
NME1	1661.86	-0.602312	0.167239	-3.60151	0.000316375	0.00664835	NME1
SLIRP	2301.92	-0.601979	0.136044	-4.42488	9.64953e-06	0.000379215	SLIRP
PRR33	451.624	-0.6018	0.207298	-2.90306	0.00369531	0.0419149	PRR33
GPX7	1059.13	-0.598658	0.145706	-4.10866	3.97953e-05	0.00122718	GPX7
MRPL3	4461.5	-0.598418	0.123355	-4.85119	1.22723e-06	7.09374e-05	MRPL3
FAM117A	8828.66	-0.59551	0.141125	-4.21975	2.44571e-05	0.000825267	FAM117A
SLC35D1	1443.05	-0.591702	0.205329	-2.88173	0.00395501	0.0436848	SLC35D1
PIK3R6	1315.89	-0.588129	0.230903	-2.54708	0.010863	0.0912208	PIK3R6
CDK6	30083.4	-0.586988	0.127854	-4.59106	4.40996e-06	0.000201576	CDK6
TAL1	541.65	-0.586558	0.186507	-3.14497	0.00166104	0.0234254	TAL1
TMSB10	15734.1	-0.585958	0.175259	-3.34338	0.000827652	0.0136267	TMSB10
RASGRP2	4131.02	-0.583781	0.191849	-3.04291	0.00234302	0.0300214	RASGRP2
LAMTOR2	1401.9	-0.582908	0.161709	-3.60468	0.000312543	0.00659358	LAMTOR2
1	2867.21	-0.582678	0.13785	-4.22691	2.36925e-05	0.000805793	1
LAT2	6942.54	-0.580942	0.123604	-4.70001	2.60154e-06	0.000128977	LAT2
SLC2A1	1951.1	-0.580807	0.198636	-2.92398	0.0034559	0.0399521	SLC2A1
PCBP1	801.798	-0.57984	0.168145	-3.44845	0.000563812	0.0102504	PCBP1
SDF2L1	950.012	-0.579436	0.195757	-2.95997	0.0030767	0.0367195	SDF2L1
CDCA7	8350.48	-0.578523	0.160279	-3.60948	0.000306807	0.00650356	CDCA7
CCDC86	1323.78	-0.578515	0.150711	-3.83858	0.000123747	0.00313378	CCDC86
TIMM13	3534.85	-0.5779	0.160709	-3.59594	0.000323226	0.00675264	TIMM13
SLC25A20	1443.31	-0.577271	0.229572	-2.51456	0.0119182	0.0967412	SLC25A20
DNAJC9	1982.11	-0.577196	0.137184	-4.20747	2.58246e-05	0.000866874	DNAJC9
MBD3	1055.64	-0.576662	0.161245	-3.57631	0.000348481	0.00716415	MBD3
AIMP2	749.733	-0.573897	0.224834	-2.55254	0.0106941	0.0903912	AIMP2
XXYLT1	1307.99	-0.573593	0.128957	-4.44793	8.6701e-06	0.00035277	XXYLT1
BCL2	716.156	-0.573381	0.198038	-2.89531	0.00378789	0.0425313	BCL2
ARMC6	2458.71	-0.573128	0.168541	-3.40052	0.00067258	0.0117156	ARMC6
1	588.71	-0.572307	0.188044	-3.04347	0.00233863	0.029995	1
MBOAT2	1752.23	-0.570895	0.175579	-3.25151	0.00114794	0.0176364	MBOAT2
B3GNT2	4069.31	-0.570799	0.154395	-3.69701	0.000218153	0.00497699	B3GNT2
ACTN1	6723.83	-0.569988	0.139206	-4.09456	4.2298e-05	0.00129199	ACTN1
SHMT2	2264.74	-0.569258	0.111735	-5.09472	3.49266e-07	2.54352e-05	SHMT2
KMT2B	204.426	-0.568823	0.215572	-2.63867	0.00832332	0.075184	KMT2B
ATAD3A	1599.37	-0.56781	0.167081	-3.39842	0.000677774	0.0117902	ATAD3A
TGIF1	752.662	-0.567632	0.203469	-2.78978	0.00527446	0.0544774	TGIF1
TSEN54	3967.22	-0.567511	0.126068	-4.50163	6.74343e-06	0.000287824	TSEN54
KLHL13	1351.63	-0.56718	0.159765	-3.5501	0.000385089	0.00771975	KLHL13
BID	2790.24	-0.562915	0.162421	-3.46578	0.000528694	0.00977743	BID
SSR2	3969.75	-0.562412	0.166178	-3.3844	0.000713331	0.0122435	SSR2
HACD1	1843.12	-0.560377	0.181176	-3.093	0.00198142	0.0265494	HACD1
ILRUN	1073.89	-0.559242	0.190421	-2.93687	0.00331548	0.0387457	ILRUN
DRAP1	4925.25	-0.557892	0.150494	-3.70707	0.00020967	0.00485214	DRAP1
UBR4	4871.31	-0.557673	0.163609	-3.40857	0.000653047	0.0114372	UBR4
ISOC2	1150.86	-0.556611	0.157109	-3.54284	0.000395842	0.00788624	ISOC2
ATP5MPL	3240.82	-0.556059	0.145542	-3.82062	0.000133119	0.00332539	ATP5MPL
PPM1L	830.437	-0.555651	0.181618	-3.05946	0.00221739	0.029047	PPM1L
SNRPA	3669.01	-0.555614	0.12178	-4.56245	5.05603e-06	0.000227081	SNRPA
ZNF622	1244.03	-0.555293	0.202026	-2.74861	0.00598479	0.059845	ZNF622
SLC12A6	3102.6	-0.554864	0.206544	-2.68642	0.00722213	0.0681538	SLC12A6
SMIM1	185.599	-0.554681	0.214483	-2.58613	0.00970616	0.0843338	SMIM1
SNRPB	9580.61	-0.552823	0.122691	-4.50581	6.61204e-06	0.000284097	SNRPB
TTLL12	4111.39	-0.552091	0.21863	-2.52523	0.0115623	0.0948682	TTLL12
ARFGAP1	972.659	-0.551444	0.187468	-2.94154	0.00326583	0.038353	ARFGAP1
SLC38A5	819.915	-0.550031	0.19144	-2.87313	0.00406424	0.0446235	SLC38A5
MTERF1	756.477	-0.549446	0.189921	-2.89303	0.00381543	0.0427288	MTERF1
TMEM126A	747.013	-0.547054	0.156333	-3.49929	0.000466508	0.00893401	TMEM126A
1	971.506	-0.54659	0.208667	-2.61944	0.00880749	0.0782956	1
CASP6	2262.86	-0.545708	0.144253	-3.78299	0.000154956	0.00373343	CASP6
MED13L	2516.53	-0.545095	0.174881	-3.11694	0.00182736	0.025005	MED13L
GNB2	604.521	-0.545003	0.185107	-2.94427	0.00323721	0.038247	GNB2
PCCB	3487.56	-0.543503	0.172162	-3.15692	0.00159443	0.0228104	PCCB
SEC61B	3040.48	-0.543312	0.16528	-3.28722	0.00101182	0.0161415	SEC61B
MRPS12	1274.72	-0.542656	0.210141	-2.58234	0.00981318	0.0850652	MRPS12
DPP3	1710.2	-0.541415	0.177445	-3.05117	0.00227951	0.0295306	DPP3
MRPL33	1212.64	-0.539371	0.20027	-2.69323	0.00707642	0.0673671	MRPL33
CENPW	706.82	-0.538923	0.1865	-2.88966	0.00385653	0.0429651	CENPW
HMGB1P5	501.542	-0.537642	0.140965	-3.81402	0.000136725	0.00339574	HMGB1P5
DCTPP1	2693.08	-0.536286	0.167647	-3.1989	0.00137953	0.0203924	DCTPP1
JARID2	4145.86	-0.532858	0.141955	-3.75371	0.000174238	0.00413614	JARID2
FBXW9	607.855	-0.532593	0.201213	-2.64692	0.00812297	0.073736	FBXW9
HOMER2	438.379	-0.531259	0.177713	-2.98942	0.00279504	0.0341344	HOMER2
DAD1	4202.36	-0.529396	0.170487	-3.1052	0.00190153	0.0257196	DAD1
HMGB1P6	651.835	-0.529177	0.175971	-3.00718	0.00263685	0.0327131	HMGB1P6
MRPL4	1587.32	-0.52891	0.1463	-3.61525	0.000300061	0.00640362	MRPL4
EFHD2	3340.72	-0.528307	0.163731	-3.22668	0.00125233	0.0188582	EFHD2
PSTPIP2	3966.24	-0.526839	0.192023	-2.74362	0.00607655	0.0604591	PSTPIP2
MRPS15	1651.94	-0.5257	0.160621	-3.27292	0.00106443	0.0166108	MRPS15
NUTM2A-AS1	1552.39	-0.525466	0.178871	-2.93769	0.0033067	0.0386782	NUTM2A-AS1
CYBA	9652.09	-0.524551	0.150876	-3.4767	0.000507631	0.00951071	CYBA
OSTC	3533.33	-0.524328	0.192824	-2.71921	0.0065439	0.0637573	OSTC
EIF4EBP1	3562.38	-0.524236	0.149828	-3.49892	0.000467147	0.00893401	EIF4EBP1
SPI1	1357.62	-0.522382	0.16031	-3.25857	0.00111975	0.0173065	SPI1
TRIM11	497.579	-0.522062	0.184279	-2.833	0.00461131	0.0490833	TRIM11
TEX2	3345.18	-0.520814	0.144999	-3.59185	0.000328337	0.00682922	TEX2
XYLT1	967.94	-0.52047	0.20088	-2.59095	0.00957125	0.0833604	XYLT1
COPS9	912.526	-0.519955	0.203398	-2.55635	0.0105778	0.0897612	COPS9
LYAR	1145.94	-0.519321	0.158196	-3.28276	0.00102795	0.0162587	LYAR
APOBEC3C	4421.28	-0.51856	0.144376	-3.59174	0.000328481	0.00682922	APOBEC3C
GSTZ1	490.151	-0.516159	0.172599	-2.9905	0.00278521	0.034062	GSTZ1
NDUFB6	2894.65	-0.514401	0.127683	-4.02874	5.60778e-05	0.00165064	NDUFB6
CCDC112	434.147	-0.512673	0.156032	-3.28568	0.00101736	0.0161506	CCDC112
TARBP2	1384.36	-0.512308	0.185993	-2.75445	0.00587906	0.0590195	TARBP2
RPL26L1	637.299	-0.512292	0.157426	-3.25417	0.00113725	0.0175348	RPL26L1
PTDSS1	6364.2	-0.512282	0.115858	-4.42164	9.79557e-06	0.000382621	PTDSS1
RNF24	4776.93	-0.511712	0.103986	-4.92095	8.61242e-07	5.23148e-05	RNF24
DUS2	731.138	-0.511676	0.191558	-2.67113	0.00755963	0.0704883	DUS2
NCLN	3278.45	-0.511153	0.144794	-3.53022	0.000415219	0.0081588	NCLN
ATP6V0B	4935.72	-0.510777	0.163545	-3.12315	0.00178927	0.0246934	ATP6V0B
NDUFAB1	2070.11	-0.510671	0.178964	-2.85349	0.00432425	0.046566	NDUFAB1
GPI	6661.53	-0.510109	0.108219	-4.71369	2.43265e-06	0.000124928	GPI
NFE2L1	699.557	-0.508741	0.158277	-3.21425	0.00130786	0.0194869	NFE2L1
CTSC	4900.38	-0.506348	0.175485	-2.88542	0.00390891	0.0433613	CTSC
CRADD	450.506	-0.506308	0.169375	-2.98927	0.00279643	0.0341344	CRADD
MATK	3196.86	-0.504549	0.119419	-4.22503	2.38904e-05	0.000810387	MATK
PPT2	549.642	-0.504218	0.170931	-2.94984	0.00317941	0.0377025	PPT2
COMMD8	1286.64	-0.504211	0.18565	-2.71593	0.00660908	0.0640535	COMMD8
ITGA4	20317.2	-0.503947	0.123384	-4.08438	4.4194e-05	0.00134038	ITGA4
TMEM258	1695.02	-0.502684	0.168349	-2.98595	0.00282694	0.0344743	TMEM258
PUS7	1344.6	-0.502269	0.156659	-3.20612	0.00134536	0.0199435	PUS7
TIMM8B	1218	-0.501819	0.196363	-2.55557	0.0106015	0.0898446	TIMM8B
RHPN1	2495.94	0.500538	0.145617	3.43735	0.00058743	0.0105459	RHPN1
PPM1F	6014.22	0.503329	0.187248	2.68803	0.00718746	0.0680222	PPM1F
ARHGAP27	2202.09	0.50338	0.200802	2.50685	0.0121812	0.0980738	ARHGAP27
FAM3C	1422.36	0.504185	0.163284	3.08777	0.00201661	0.026922	FAM3C
PDLIM2	1898.58	0.504214	0.179929	2.80229	0.00507405	0.0528735	PDLIM2
EFR3A	1646.46	0.504595	0.180447	2.79636	0.00516811	0.0535937	EFR3A
ICA1	2679.13	0.505146	0.151689	3.33014	0.000868014	0.014145	ICA1
CREM	834.905	0.50539	0.174482	2.89651	0.00377333	0.0424417	CREM
PRR15	411.642	0.506341	0.199235	2.54143	0.0110401	0.0921677	PRR15
NUSAP1	3858.03	0.507153	0.182007	2.78644	0.00532898	0.0546906	NUSAP1
SLC9A9	722.317	0.507923	0.167242	3.03706	0.00238899	0.030459	SLC9A9
GABBR1	658.531	0.509005	0.172897	2.94398	0.00324017	0.038247	GABBR1
UFSP2	878.512	0.510925	0.192081	2.65995	0.00781522	0.0720588	UFSP2
FLT3	14399.5	0.511347	0.160298	3.18998	0.00142282	0.0209601	FLT3
MICU3	374.182	0.512054	0.17429	2.93795	0.00330393	0.0386782	MICU3
TM2D3	1956.96	0.512507	0.143396	3.57406	0.000351483	0.00720288	TM2D3
AP1G2	5069.28	0.512949	0.185196	2.76977	0.00560962	0.0566987	AP1G2
ROBO3	3799.12	0.516409	0.155468	3.32164	0.000894896	0.0145097	ROBO3
ALCAM	4032.55	0.517294	0.192046	2.6936	0.00706855	0.0673419	ALCAM
CAPN7	2465.82	0.51802	0.160016	3.23729	0.00120669	0.0183856	CAPN7
DZIP3	1279.34	0.51907	0.1764	2.94258	0.0032549	0.0383182	DZIP3
AC004540.1	529.843	0.519486	0.203806	2.54892	0.0108057	0.0909175	AC004540.1
NUDT17	541.436	0.520436	0.191562	2.7168	0.00659173	0.0639815	NUDT17
SPINT1	1561.25	0.521687	0.196417	2.65602	0.00790684	0.072592	SPINT1
RRN3P1	1039.91	0.522887	0.157704	3.31561	0.000914418	0.0148076	RRN3P1
NR1H3	1124.09	0.525667	0.168256	3.12421	0.00178286	0.0246578	NR1H3
DSG2	4210.4	0.529661	0.196203	2.69955	0.00694327	0.0663937	DSG2
ARHGEF11	838.708	0.530113	0.190196	2.7872	0.00531665	0.0546906	ARHGEF11
SCAPER	2140.79	0.530613	0.14723	3.60398	0.000313381	0.00660046	SCAPER
LY75	1655.48	0.530617	0.17729	2.99293	0.00276315	0.0338243	LY75
TRAF3IP2	695.419	0.531532	0.199367	2.6661	0.00767378	0.0710596	TRAF3IP2
TMEM38B	2487.32	0.531857	0.151205	3.51746	0.000435693	0.00845796	TMEM38B
HLA-DRB1	19202.8	0.533371	0.12201	4.37152	1.23382e-05	0.000465027	HLA-DRB1
MYEF2	1246.72	0.53353	0.185818	2.87126	0.00408845	0.044699	MYEF2
MARF1	1803.7	0.534482	0.199799	2.6751	0.0074707	0.069882	MARF1
RABGAP1	3999.44	0.536694	0.182367	2.94293	0.00325122	0.0383182	RABGAP1
HLA-DMA	9403.48	0.537393	0.192928	2.78545	0.00534528	0.05477	HLA-DMA
SH3BP4	2553.22	0.540539	0.16506	3.2748	0.00105736	0.0165404	SH3BP4
DUSP3	4510.44	0.540643	0.135128	4.00096	6.30864e-05	0.00178722	DUSP3
PLPPR2	545.538	0.540654	0.154808	3.49241	0.000478683	0.00909172	PLPPR2
CTSF	4849.2	0.541659	0.138776	3.90312	9.49616e-05	0.00252383	CTSF
HOXA6	225.357	0.542275	0.20916	2.59263	0.00952459	0.0830101	HOXA6
SYNJ2	1235.65	0.543996	0.187972	2.89402	0.00380339	0.042631	SYNJ2
LPIN1	6156.48	0.544348	0.161457	3.37147	0.000747678	0.0126977	LPIN1
LINC00894	287.875	0.544351	0.195194	2.78877	0.00529087	0.0545404	LINC00894
TNS3	1843.27	0.546791	0.163105	3.35239	0.000801163	0.0133769	TNS3
CACNA1F	223.547	0.549747	0.214439	2.56365	0.0103577	0.0882422	CACNA1F
CREBL2	1080.35	0.549876	0.206214	2.66653	0.00766377	0.0710596	CREBL2
GAS8	390.442	0.551866	0.20704	2.6655	0.00768731	0.0710828	GAS8
TK2	716.973	0.552835	0.178312	3.10039	0.00193268	0.0260317	TK2
TJP2	2969.56	0.553417	0.111417	4.96706	6.79759e-07	4.3163e-05	TJP2
EZH1	1863.2	0.553453	0.117632	4.70496	2.53916e-06	0.000127568	EZH1
MLKL	1383.52	0.554032	0.217842	2.54327	0.0109819	0.0917431	MLKL
CLIC2	1637.18	0.55564	0.144638	3.84161	0.000122232	0.00310152	CLIC2
NBEAL1	424.277	0.555861	0.221911	2.50489	0.0122491	0.098374	NBEAL1
SPRED2	1004.88	0.5565	0.216849	2.5663	0.010279	0.0879205	SPRED2
NCAPG	779.126	0.559571	0.218583	2.55999	0.0104674	0.0890008	NCAPG
MAP9	789.84	0.560433	0.177588	3.1558	0.00160058	0.0228731	MAP9
NYNRIN	2208.56	0.561083	0.150397	3.73069	0.000190956	0.00447531	NYNRIN
TRIM3	265.172	0.56317	0.19482	2.89072	0.00384358	0.042895	TRIM3
CDIN1	488.698	0.564836	0.198305	2.84832	0.00439502	0.047053	CDIN1
VSIR	4631.18	0.564957	0.125691	4.49481	6.96317e-06	0.00029428	VSIR
BAIAP2	288.48	0.566684	0.216111	2.62219	0.00873672	0.0778845	BAIAP2
HERC3	2645.9	0.567027	0.154273	3.67548	0.0002374	0.00530345	HERC3
TC2N	1229.73	0.567523	0.22487	2.52378	0.0116101	0.0951393	TC2N
HLCS	590.989	0.567677	0.217582	2.60902	0.00908016	0.0800281	HLCS
TBCEL	648.723	0.567944	0.178096	3.18898	0.00142777	0.0210091	TBCEL
SNHG14	1587.32	0.568803	0.20152	2.82257	0.0047641	0.0505426	SNHG14
ATM	1593.9	0.569028	0.169015	3.36674	0.000760634	0.0128669	ATM
CD74	115330	0.571384	0.167241	3.41653	0.000634245	0.0111686	CD74
TGFBR1	2493.76	0.571393	0.181759	3.14368	0.0016684	0.0234645	TGFBR1
PLCL2	2602.79	0.571537	0.180942	3.15868	0.00158485	0.0227238	PLCL2
TFAP2E-AS1	464.666	0.572392	0.217655	2.62981	0.00854325	0.0767939	TFAP2E-AS1
PRKAA1	3616.02	0.572938	0.214001	2.67727	0.00742241	0.0695817	PRKAA1
ACTR3C	246.052	0.573155	0.192338	2.97994	0.00288303	0.0349269	ACTR3C
PHTF2	1115.46	0.573632	0.209087	2.7435	0.00607875	0.0604591	PHTF2
SFXN3	1387.53	0.574818	0.188591	3.04795	0.00230407	0.0296994	SFXN3
EVI2B	1063.32	0.575486	0.175894	3.27178	0.00106872	0.0166575	EVI2B
CST3	2137.16	0.575891	0.162517	3.54357	0.000394753	0.00787673	CST3
FAM221A	795.597	0.576055	0.135764	4.24307	2.20478e-05	0.00076192	FAM221A
GIMAP2	474.562	0.576182	0.204481	2.81778	0.00483571	0.0510831	GIMAP2
CLEC2D	568.503	0.57627	0.219255	2.62831	0.00858099	0.0769721	CLEC2D
HIVEP3	748.705	0.576519	0.205458	2.80602	0.00501569	0.0524774	HIVEP3
HHAT	1145.09	0.578034	0.22676	2.5491	0.0108001	0.0909175	HHAT
PHACTR1	3300.52	0.580314	0.157117	3.69352	0.000221175	0.00501927	PHACTR1
SCD5	217.54	0.580922	0.21789	2.66612	0.00767325	0.0710596	SCD5
APOL6	1098.07	0.581384	0.180626	3.21871	0.00128767	0.0192777	APOL6
RBFOX2	657.719	0.58222	0.202749	2.87163	0.00408363	0.0446842	RBFOX2
CATSPER2	355.541	0.584617	0.23335	2.50532	0.012234	0.098314	CATSPER2
GNB5	1270.5	0.585016	0.126089	4.6397	3.48918e-06	0.000168448	GNB5
MVP	2857.59	0.589017	0.153876	3.82787	0.000129255	0.00323514	MVP
SERPINB9	2220.25	0.590409	0.174279	3.38773	0.000704737	0.0121445	SERPINB9
ZNF334	896.732	0.591085	0.215138	2.74747	0.00600579	0.0599184	ZNF334
TRAM2-AS1	417.925	0.591977	0.208012	2.84588	0.00442888	0.0473368	TRAM2-AS1
COBLL1	727.701	0.593141	0.194302	3.05268	0.0022681	0.029509	COBLL1
APOL3	1443.92	0.593521	0.192167	3.08857	0.00201122	0.0268928	APOL3
AKNA	633.003	0.594728	0.227421	2.61509	0.0089203	0.0790803	AKNA
TCP11L2	1149.06	0.596008	0.204724	2.91127	0.0035996	0.0411337	TCP11L2
HEMGN	5060.32	0.596453	0.221337	2.69477	0.00704368	0.0672043	HEMGN
SUPT3H	694.265	0.596744	0.190535	3.13194	0.00173654	0.0241297	SUPT3H
CAVIN1	9238.72	0.596842	0.15169	3.93462	8.33287e-05	0.00224709	CAVIN1
MCTP1	2410.91	0.597306	0.165603	3.60685	0.000309931	0.00654919	MCTP1
CLDN15	947.101	0.598853	0.171499	3.49188	0.000479625	0.00909172	CLDN15
ITGA6	3580.01	0.599094	0.219633	2.72771	0.00637759	0.0626203	ITGA6
RASSF2	3986.84	0.599103	0.151855	3.94524	7.97191e-05	0.00217516	RASSF2
HLA-DPA1	13595.5	0.599193	0.167125	3.5853	0.000336693	0.00696625	HLA-DPA1
CRIM1	357.101	0.600024	0.230909	2.59853	0.00936226	0.0818721	CRIM1
HHLA3	300.105	0.600452	0.173762	3.45559	0.000549086	0.0100536	HHLA3
ZC2HC1A	581.364	0.600834	0.223822	2.68443	0.00726544	0.0684087	ZC2HC1A
GSTA4	448.711	0.601984	0.219053	2.74812	0.00599379	0.059845	GSTA4
PROM1	13140	0.603108	0.148786	4.05353	5.0451e-05	0.00151588	PROM1
NFATC2	5106.77	0.60443	0.11444	5.28162	1.28044e-07	1.08585e-05	NFATC2
INTU	537.85	0.604782	0.228018	2.65234	0.00799349	0.07292	INTU
EFCAB14	6030.47	0.605639	0.137576	4.40222	1.07149e-05	0.000414761	EFCAB14
PLS3	1980.15	0.608761	0.161996	3.75787	0.000171366	0.00408696	PLS3
SLC37A3	942.152	0.610294	0.200111	3.04977	0.00229015	0.0295792	SLC37A3
PRDX1	10432.9	0.611634	0.148366	4.12247	3.74825e-05	0.00116985	PRDX1
GALNT6	1229.55	0.613244	0.134194	4.56984	4.88107e-06	0.000221058	GALNT6
NEK6	1143.19	0.613958	0.179097	3.42807	0.000607889	0.0108228	NEK6
IL17RC	1238.73	0.616586	0.184276	3.34598	0.000819914	0.0135338	IL17RC
ABCG1	2240.11	0.616748	0.22265	2.77003	0.00560505	0.0566987	ABCG1
BANK1	968.191	0.617201	0.206897	2.98313	0.00285314	0.0347185	BANK1
TMEM25	1363.74	0.618501	0.181725	3.4035	0.000665278	0.0116229	TMEM25
PBX3	897.257	0.61851	0.231278	2.67431	0.00748831	0.0699451	PBX3
CD109	4065.6	0.618774	0.246868	2.5065	0.0121935	0.0980952	CD109
ZFP36	7988	0.622384	0.232445	2.67756	0.00741612	0.0695733	ZFP36
TFPI	4587.05	0.623787	0.215277	2.8976	0.00376031	0.0424021	TFPI
ATP8B2	686.673	0.625456	0.162739	3.84331	0.000121385	0.00309221	ATP8B2
ABCA3	590.217	0.626083	0.188293	3.32505	0.000884023	0.0143515	ABCA3
ARHGEF3	2221.28	0.626342	0.2293	2.73154	0.00630396	0.0621239	ARHGEF3
CLOCK	412.472	0.627056	0.215269	2.9129	0.00358088	0.0409561	CLOCK
MEIS1	8235	0.628183	0.176434	3.56044	0.000370241	0.007492	MEIS1
KIF16B	793.664	0.628639	0.162005	3.88038	0.000104294	0.00273242	KIF16B
SOCS2-AS1	607.941	0.628669	0.197246	3.18723	0.00143642	0.0210749	SOCS2-AS1
GSN	7969.11	0.628822	0.199399	3.15359	0.00161276	0.0229825	GSN
HLA-E	60806.7	0.632736	0.238354	2.65461	0.00794008	0.0727418	HLA-E
OPTN	2348.18	0.633431	0.250618	2.52747	0.0114887	0.094505	OPTN
MCL1	29031.9	0.633643	0.227835	2.78116	0.00541657	0.0552808	MCL1
ABLIM1	8308.07	0.633812	0.190007	3.33574	0.000850739	0.0139163	ABLIM1
ZBED5	3417.67	0.63395	0.181587	3.49116	0.000480926	0.00910202	ZBED5
NFKB2	577.916	0.634876	0.246724	2.57323	0.0100755	0.0865818	NFKB2
LRBA	9540.63	0.63533	0.159292	3.98846	6.65041e-05	0.00185549	LRBA
H2BC21	10694.1	0.636082	0.223051	2.85173	0.00434825	0.0466686	H2BC21
INPP4B	2419.63	0.637019	0.161264	3.95017	7.80969e-05	0.0021373	INPP4B
STXBP1	682.391	0.637658	0.23691	2.69157	0.00711168	0.0675066	STXBP1
ARHGAP33	275.278	0.638248	0.222841	2.86415	0.00418134	0.0454447	ARHGAP33
PIK3IP1	2663.82	0.6383	0.250831	2.54474	0.0109358	0.0916534	PIK3IP1
MEF2C	8616.96	0.638641	0.115817	5.51425	3.50275e-08	3.55515e-06	MEF2C
ALDH1A1	8741.02	0.638646	0.220638	2.89454	0.00379709	0.0425975	ALDH1A1
CD164	55348.9	0.638767	0.218271	2.92649	0.00342815	0.0397382	CD164
TCF7L2	684.211	0.641239	0.164677	3.89392	9.86356e-05	0.00259472	TCF7L2
TRIM22	9379.43	0.642321	0.192279	3.34057	0.00083607	0.0137286	TRIM22
STOM	10612.2	0.642723	0.160181	4.01247	6.0087e-05	0.0017405	STOM
SHF	334.834	0.643115	0.218577	2.94228	0.00325808	0.0383182	SHF
CD200	1226.52	0.643588	0.246688	2.60891	0.00908309	0.0800281	CD200
SEMA4C	245.563	0.645663	0.235504	2.74163	0.00611357	0.0606651	SEMA4C
MACC1	847.803	0.647554	0.152448	4.2477	2.15979e-05	0.000750397	MACC1
GLIPR1	3293.06	0.648119	0.252596	2.56584	0.0102927	0.0879215	GLIPR1
UACA	400.911	0.648352	0.256841	2.52433	0.0115919	0.0950508	UACA
PGAP1	414.76	0.648394	0.255941	2.53338	0.011297	0.0938127	PGAP1
SPNS2	500.284	0.649334	0.245223	2.64793	0.00809861	0.0736185	SPNS2
ALDOC	698.007	0.649445	0.21124	3.07444	0.00210899	0.0279105	ALDOC
CAPN2	4117.39	0.649449	0.197858	3.2824	0.00102926	0.0162587	CAPN2
TTC28	616.547	0.650266	0.197859	3.28652	0.00101433	0.0161506	TTC28
RECK	972.731	0.650418	0.183491	3.54468	0.000393091	0.00785572	RECK
USP53	805.289	0.650426	0.179946	3.61456	0.000300852	0.0064099	USP53
CLIP4	1449.32	0.65075	0.192508	3.38038	0.000723864	0.0123912	CLIP4
PTPRC	17648.2	0.650877	0.141911	4.5865	4.50732e-06	0.000205298	PTPRC
RBKS	286.949	0.650993	0.258595	2.51742	0.0118218	0.0962797	RBKS
TMEM144	443.775	0.653259	0.188587	3.46396	0.000532286	0.0098157	TMEM144
SLC18B1	499.396	0.653608	0.207564	3.14895	0.00163857	0.023247	SLC18B1
ANKRD6	559.216	0.654166	0.205361	3.18545	0.0014453	0.0211704	ANKRD6
ZEB1	2069.72	0.654204	0.157736	4.14745	3.36195e-05	0.00106738	ZEB1
MYCT1	2798.12	0.654686	0.198411	3.29965	0.00096805	0.0155977	MYCT1
SOCS3	1499.29	0.65646	0.239904	2.73635	0.00621253	0.0613712	SOCS3
ABCA5	1080.97	0.658093	0.219055	3.00424	0.00266247	0.0328913	ABCA5
INTS6-AS1	397.775	0.660937	0.163169	4.05062	5.10826e-05	0.00153129	INTS6-AS1
DYNLT3	2013.21	0.661387	0.229305	2.88431	0.0039227	0.0434395	DYNLT3
GSTM3	916.115	0.661579	0.256402	2.58024	0.00987311	0.0852978	GSTM3
PCNX2	568.049	0.663243	0.207831	3.19127	0.00141651	0.020891	PCNX2
TSPAN7	256.695	0.663699	0.259948	2.5532	0.010674	0.090285	TSPAN7
MARCHF8	1048.09	0.664164	0.165683	4.00864	6.10684e-05	0.00175708	MARCHF8
JAM3	1128.03	0.665881	0.187559	3.55024	0.000384881	0.00771975	JAM3
AP002026.1	284.479	0.66755	0.246394	2.70928	0.00674295	0.0651549	AP002026.1
HLA-DMB	1507.95	0.667557	0.16284	4.09947	4.14106e-05	0.00126789	HLA-DMB
KHDRBS2	449.15	0.668002	0.221401	3.01715	0.0025516	0.0319943	KHDRBS2
PSTPIP1	557.923	0.668652	0.18435	3.62708	0.000286643	0.00622025	PSTPIP1
RFTN1	4182.23	0.668696	0.18953	3.52818	0.00041842	0.00819671	RFTN1
KRT18	1787.11	0.669501	0.231124	2.89671	0.00377093	0.0424417	KRT18
LINC00265	585.357	0.670381	0.184938	3.62489	0.000289088	0.00625955	LINC00265
BIN1	3696.48	0.671148	0.15456	4.3423	1.40996e-05	0.000516319	BIN1
DHRS12	710.931	0.671345	0.170889	3.92854	8.54629e-05	0.00229503	DHRS12
TIMP2	181.52	0.672483	0.246268	2.7307	0.00631996	0.0622043	TIMP2
CLEC4G	94.1328	0.672922	0.26459	2.54327	0.0109821	0.0917431	CLEC4G
SMAD3	1078.59	0.673287	0.178522	3.77145	0.000162302	0.00390311	SMAD3
H2AC8	396.222	0.674827	0.259192	2.60359	0.00922543	0.0808951	H2AC8
SNRK	2787.52	0.676983	0.168057	4.0283	5.61812e-05	0.00165064	SNRK
EVI2A	278.111	0.677069	0.26095	2.59463	0.00946918	0.082695	EVI2A
FNIP2	602.445	0.677618	0.227356	2.98042	0.00287851	0.0349269	FNIP2
SLC2A8	465.017	0.677846	0.22471	3.01654	0.0025568	0.0319973	SLC2A8
ARMCX2	180.896	0.678577	0.250655	2.70721	0.00678514	0.0654154	ARMCX2
CARD11	660.989	0.678941	0.178453	3.80459	0.000142038	0.00348075	CARD11
TNK1	392.056	0.678978	0.262149	2.59004	0.00959641	0.0835231	TNK1
TSC22D3	47049.8	0.679436	0.252874	2.68685	0.00721287	0.0681538	TSC22D3
CASP1	1013.06	0.679547	0.226211	3.00403	0.00266426	0.0328913	CASP1
GSAP	2239.52	0.680981	0.150838	4.51465	6.34226e-06	0.000273417	GSAP
ARHGEF17	1144.24	0.681069	0.189568	3.59273	0.000327226	0.00682515	ARHGEF17
TTC12	405.724	0.681875	0.250654	2.72038	0.00652072	0.0636745	TTC12
DENND2D	983.098	0.681995	0.241958	2.81866	0.00482252	0.0510364	DENND2D
RHOC	570.263	0.682176	0.258048	2.6436	0.00820305	0.0744105	RHOC
RAPGEF2	1112.79	0.683757	0.21454	3.18708	0.00143715	0.0210749	RAPGEF2
PPM1M	482.408	0.686065	0.250658	2.73706	0.00619913	0.0613253	PPM1M
CEP126	670.242	0.687162	0.216445	3.17476	0.00149959	0.0217923	CEP126
GBP5	1215.12	0.687392	0.189145	3.63421	0.000278833	0.0060918	GBP5
DYNC2H1	353.737	0.688427	0.253258	2.71829	0.00656212	0.0638044	DYNC2H1
VWA2	282.5	0.689306	0.264338	2.60766	0.00911623	0.0802104	VWA2
LINC00893	338.514	0.689386	0.19872	3.46913	0.000522137	0.00969791	LINC00893
C3orf80	1728.97	0.689851	0.271189	2.5438	0.0109653	0.0917382	C3orf80
ENO2	1546.98	0.689931	0.130516	5.28616	1.24911e-07	1.06629e-05	ENO2
LRRN1	364.276	0.690821	0.25542	2.70464	0.00683777	0.0657753	LRRN1
C19orf38	478.837	0.690842	0.240906	2.86768	0.00413491	0.0451028	C19orf38
PXN	1740.34	0.690856	0.140412	4.92022	8.64472e-07	5.23148e-05	PXN
HS3ST3B1	196.29	0.691963	0.269085	2.57154	0.0101248	0.0868902	HS3ST3B1
PVR	731.581	0.693339	0.202179	3.42934	0.000605053	0.010802	PVR
TOB1	714.636	0.695929	0.262818	2.64795	0.00809817	0.0736185	TOB1
SLC8A3	1182.02	0.696013	0.243351	2.86012	0.00423477	0.0458134	SLC8A3
MSRB3	11295.5	0.69708	0.128154	5.43939	5.34621e-08	5.1814e-06	MSRB3
SPAG1	342.864	0.697239	0.249747	2.79178	0.00524192	0.0542282	SPAG1
PARD3B	477.161	0.697454	0.252797	2.75894	0.00579888	0.0583054	PARD3B
MALT1	775.481	0.698614	0.223891	3.12034	0.00180645	0.0249039	MALT1
MYO5C	4011.33	0.699207	0.17055	4.09972	4.13648e-05	0.00126789	MYO5C
DNAJC27-AS1	156.87	0.699504	0.276301	2.53167	0.011352	0.0939197	DNAJC27-AS1
PCDH17	88.8265	0.700669	0.276749	2.53179	0.0113482	0.0939197	PCDH17
TFEB	334.308	0.702246	0.277625	2.52948	0.0114232	0.0941672	TFEB
LINC02232	180.75	0.702496	0.272396	2.57895	0.00991007	0.0854453	LINC02232
DOCK10	3087	0.703306	0.155455	4.52419	6.06278e-06	0.000263704	DOCK10
CEACAM21	332.153	0.70528	0.232937	3.02777	0.00246365	0.0311711	CEACAM21
TMEM163	758.843	0.707241	0.15612	4.53012	5.89512e-06	0.000258463	TMEM163
CBX7	225.232	0.70821	0.244036	2.90208	0.00370698	0.0419149	CBX7
AC092117.1	135.297	0.710701	0.254548	2.79201	0.00523812	0.0542282	AC092117.1
AP3M2	2073.4	0.711333	0.164324	4.32885	1.4989e-05	0.000545785	AP3M2
MACROH2A2	763.753	0.71184	0.231434	3.07578	0.00209951	0.0278136	MACROH2A2
GGT7	596.25	0.711936	0.170768	4.16903	3.05898e-05	0.000990711	GGT7
CCDC173	157.166	0.712065	0.264672	2.69037	0.00713725	0.0676962	CCDC173
PLD4	1919.28	0.712899	0.143469	4.96902	6.72925e-07	4.29406e-05	PLD4
LY6G5C	254.083	0.714164	0.256264	2.78683	0.00532268	0.0546906	LY6G5C
GGTA1	1250.76	0.71586	0.221751	3.22821	0.00124567	0.0188018	GGTA1
CYSLTR1	1338.98	0.715934	0.24052	2.9766	0.00291459	0.0351498	CYSLTR1
ARVCF	561.913	0.719034	0.190051	3.78337	0.000154721	0.00373343	ARVCF
CHRM3	2513.34	0.719373	0.160747	4.47518	7.63476e-06	0.000316437	CHRM3
MPP7	838.972	0.719995	0.218717	3.2919	0.000995115	0.0159739	MPP7
SLC22A17	995.176	0.720096	0.141474	5.08995	3.58155e-07	2.5936e-05	SLC22A17
AL359711.2	166.008	0.721233	0.274799	2.62458	0.00867546	0.0776036	AL359711.2
CCDC149	293.558	0.722679	0.256514	2.81731	0.00484279	0.0510831	CCDC149
DRAM1	2307.19	0.723868	0.151038	4.79262	1.64619e-06	9.10701e-05	DRAM1
AC009831.3	110.09	0.723878	0.282983	2.55803	0.0105268	0.0894463	AC009831.3
KLHDC8B	758.641	0.725005	0.193883	3.73939	0.000184466	0.00433899	KLHDC8B
PLEKHB1	386.836	0.72546	0.256607	2.82712	0.00469688	0.0499116	PLEKHB1
PDGFD	1313.72	0.725883	0.135343	5.3633	8.17154e-08	7.63269e-06	PDGFD
CARMIL1	415.858	0.726375	0.255967	2.83776	0.00454306	0.0484769	CARMIL1
CCDC146	255.537	0.72653	0.261348	2.77993	0.00543712	0.0554027	CCDC146
ADHFE1	1279.87	0.72672	0.211251	3.44007	0.000581556	0.0104696	ADHFE1
SLC25A23	388.024	0.726841	0.228823	3.17644	0.00149094	0.0217155	SLC25A23
CCPG1	486.133	0.726897	0.224005	3.245	0.00117449	0.0179785	CCPG1
CYYR1	1614.23	0.727574	0.18394	3.9555	7.63758e-05	0.00209911	CYYR1
KCNC4	243.912	0.728534	0.259079	2.81201	0.00492323	0.0516358	KCNC4
HOXA3	147.833	0.729443	0.270896	2.6927	0.00708759	0.0673739	HOXA3
HMGA2-AS1	489.273	0.729506	0.21738	3.3559	0.000791073	0.0132946	HMGA2-AS1
ARHGAP31	300.25	0.730257	0.280815	2.60049	0.00930912	0.0814627	ARHGAP31
FOXO1	622.492	0.73076	0.267061	2.73631	0.0062133	0.0613712	FOXO1
CCDC175	714.881	0.731098	0.143776	5.08497	3.67677e-07	2.63297e-05	CCDC175
PTP4A3	1176.93	0.731684	0.138331	5.28936	1.22748e-07	1.05481e-05	PTP4A3
RP9P	139.288	0.732456	0.274562	2.66772	0.00763669	0.0709711	RP9P
CCSER2	1309.75	0.732816	0.133141	5.50408	3.71106e-08	3.67965e-06	CCSER2
RIN2	126.864	0.733148	0.269613	2.71926	0.00654285	0.0637573	RIN2
RGS11	53.5908	0.734633	0.284764	2.57979	0.009886	0.0853197	RGS11
MEI4	425.29	0.73511	0.213748	3.43915	0.000583552	0.0104909	MEI4
CHADL	119.07	0.736306	0.272336	2.70366	0.00685796	0.0659203	CHADL
CDCP1	1872.13	0.736523	0.271908	2.70872	0.00675429	0.0652156	CDCP1
SLC25A27	745.14	0.737263	0.225764	3.26564	0.00109216	0.0169819	SLC25A27
ZNF876P	202.86	0.738488	0.247848	2.9796	0.00288629	0.0349336	ZNF876P
PRKG2	6863.22	0.739281	0.110505	6.69	2.23165e-11	6.25348e-09	PRKG2
GNPDA1	241.328	0.739384	0.263753	2.80332	0.00505792	0.0527713	GNPDA1
ARMCX4	584.09	0.740009	0.239676	3.08754	0.00201822	0.026922	ARMCX4
AC138207.8	256.091	0.741862	0.216862	3.42089	0.000624161	0.0110363	AC138207.8
EFNB1	500.817	0.744119	0.223205	3.33379	0.000856727	0.0139965	EFNB1
APP	913.908	0.746271	0.142924	5.22144	1.77533e-07	1.43025e-05	APP
TNFAIP3	9409.76	0.746359	0.237082	3.1481	0.00164333	0.0232647	TNFAIP3
ALOX15B	201.335	0.746525	0.271197	2.7527	0.00591061	0.0592439	ALOX15B
SIAH3	72.9288	0.746588	0.293242	2.54598	0.0108972	0.0914485	SIAH3
PLEKHA6	209.366	0.746869	0.259442	2.87875	0.0039925	0.0440611	PLEKHA6
SMTN	581.793	0.747849	0.278028	2.68983	0.00714877	0.0677556	SMTN
KRT8	334.295	0.748149	0.194651	3.84354	0.000121275	0.00309221	KRT8
DGKG	344.027	0.748354	0.24068	3.10933	0.00187511	0.0255716	DGKG
CNN3	1705.61	0.749197	0.23793	3.14881	0.00163937	0.023247	CNN3
FAM83G	202.016	0.749384	0.267507	2.80136	0.0050887	0.0529833	FAM83G
SPHK1	143.344	0.750025	0.266253	2.81697	0.00484795	0.0510957	SPHK1
CFP	204.451	0.750741	0.248594	3.01994	0.00252821	0.0317628	CFP
PRKCH	4900.96	0.751451	0.174753	4.30007	1.70747e-05	0.00061307	PRKCH
LPP	2339.15	0.752985	0.194007	3.88123	0.000103931	0.00272846	LPP
CYTIP	1887.67	0.754253	0.151999	4.96223	6.96899e-07	4.38197e-05	CYTIP
HSPB1	7307.46	0.754297	0.155136	4.86218	1.16098e-06	6.75075e-05	HSPB1
FAM171B	461.903	0.754849	0.232419	3.24779	0.00116305	0.0178472	FAM171B
UBOX5-AS1	109.576	0.755013	0.301242	2.50633	0.0121991	0.0980952	UBOX5-AS1
WDR17	403.302	0.755878	0.220108	3.43413	0.000594463	0.0106425	WDR17
NUDT14	455.081	0.756408	0.205973	3.67237	0.000240315	0.00535001	NUDT14
CDK1	1331.94	0.757119	0.21219	3.56811	0.000359565	0.00733421	CDK1
LOXL1	306.341	0.757633	0.264755	2.86164	0.00421458	0.0457289	LOXL1
ZNF415	214.18	0.757704	0.2869	2.64101	0.00826602	0.0747188	ZNF415
TPTEP1	725.411	0.758473	0.172809	4.38907	1.13835e-05	0.000434122	TPTEP1
SELENOP	828.116	0.760254	0.256798	2.96052	0.00307123	0.0367195	SELENOP
SCN9A	1919.66	0.760552	0.288747	2.63397	0.00843923	0.0760179	SCN9A
MLLT3	4769.61	0.761367	0.150214	5.06855	4.00866e-07	2.79903e-05	MLLT3
VWA5A	1882.38	0.761524	0.122083	6.23774	4.43931e-10	8.22167e-08	VWA5A
KIF23	786.769	0.761588	0.237553	3.20597	0.00134607	0.0199435	KIF23
AC026369.3	531.728	0.761757	0.281996	2.7013	0.0069068	0.0662592	AC026369.3
ARAP2	1866.39	0.762231	0.224613	3.39353	0.000689972	0.0119219	ARAP2
SPIN3	880.664	0.762889	0.232515	3.28103	0.00103431	0.016309	SPIN3
CEACAM4	920.839	0.763823	0.228055	3.34929	0.000810194	0.0134762	CEACAM4
AMY2B	691.256	0.764371	0.196267	3.89455	9.83798e-05	0.00259383	AMY2B
UBE2C	1213.89	0.765543	0.242495	3.15694	0.00159434	0.0228104	UBE2C
ESR1	177.319	0.765747	0.269683	2.83944	0.00451932	0.0482635	ESR1
H4C8	125.999	0.766884	0.228674	3.35361	0.000797658	0.013353	H4C8
ST3GAL5	243.024	0.767379	0.276973	2.77059	0.00559547	0.056658	ST3GAL5
TNFSF12	166.618	0.769207	0.281442	2.73309	0.00627428	0.0618787	TNFSF12
DZIP1L	246.802	0.769357	0.269775	2.85185	0.00434655	0.0466686	DZIP1L
GRAMD1C	203.561	0.769834	0.251966	3.05531	0.00224827	0.029362	GRAMD1C
CADPS2	86.5612	0.770527	0.27358	2.81646	0.00485564	0.0511349	CADPS2
HEYL	220.245	0.77126	0.266705	2.89182	0.00383023	0.0427831	HEYL
IL12RB2	4471.87	0.772784	0.193554	3.99261	6.53502e-05	0.00183123	IL12RB2
MPP2	181.952	0.773516	0.247298	3.12787	0.00176078	0.0244048	MPP2
ZNF165	284.535	0.773669	0.249014	3.10693	0.00189042	0.02565	ZNF165
FOSL2	8028.25	0.774156	0.192797	4.0154	5.93459e-05	0.00172679	FOSL2
SENCR	95.5915	0.774206	0.28437	2.72252	0.00647852	0.0633117	SENCR
FAM174B	294.759	0.774554	0.271722	2.85053	0.0043646	0.046805	FAM174B
GBP4	7638.07	0.775662	0.193469	4.00924	6.09154e-05	0.0017566	GBP4
RNF180	118.187	0.776654	0.306627	2.53289	0.0113126	0.0938127	RNF180
CACNB2	1025.93	0.776719	0.207749	3.73875	0.000184941	0.00434224	CACNB2
DNM3OS	109.043	0.777722	0.301479	2.57969	0.00988888	0.0853197	DNM3OS
CDH2	779.54	0.778356	0.20096	3.8732	0.000107417	0.00279719	CDH2
CLU	5299.99	0.77882	0.148509	5.24425	1.56916e-07	1.30493e-05	CLU
AC093890.1	172.849	0.779433	0.249331	3.1261	0.00177141	0.0245258	AC093890.1
GNAI1	5362.53	0.780732	0.175532	4.4478	8.67558e-06	0.00035277	GNAI1
BCL6B	96.0673	0.78131	0.303232	2.57661	0.00997737	0.0859107	BCL6B
EGFEM1P	3648.59	0.782099	0.183828	4.25451	2.0951e-05	0.000731867	EGFEM1P
CAVIN2	5622.48	0.782396	0.27374	2.85818	0.00426085	0.0459986	CAVIN2
ANXA5	4492.02	0.782673	0.262842	2.97773	0.00290388	0.0351135	ANXA5
STARD4	1161.8	0.783738	0.216376	3.62211	0.000292214	0.00628297	STARD4
MYO1D	408.455	0.784032	0.291766	2.6872	0.00720542	0.0681422	MYO1D
AC026412.1	304.197	0.786402	0.223186	3.52353	0.000425847	0.00829178	AC026412.1
DLGAP1-AS1	186.297	0.786602	0.249878	3.14794	0.00164423	0.0232647	DLGAP1-AS1
ENSG00000228651	225.705	0.787489	0.253318	3.10869	0.00187917	0.0255716	ENSG00000228651
TUB	72.1419	0.789891	0.312168	2.53034	0.0113952	0.0940958	TUB
LINC-PINT	1190.17	0.791202	0.27105	2.91903	0.00351127	0.0403749	LINC-PINT
ELN	372.2	0.791326	0.307822	2.57072	0.0101486	0.0870366	ELN
ANOS1	103.144	0.794138	0.309198	2.56838	0.0102175	0.0874528	ANOS1
SELP	1583.4	0.794328	0.260547	3.04869	0.0022984	0.0296561	SELP
APBB1	1329.22	0.794408	0.197469	4.02295	5.74747e-05	0.00167993	APBB1
SLC49A3	292.488	0.795363	0.185383	4.29039	1.78362e-05	0.000633357	SLC49A3
DANT2	101.944	0.795579	0.274	2.90357	0.0036893	0.0418987	DANT2
ZNF280B	323.323	0.79629	0.215423	3.6964	0.000218682	0.00498024	ZNF280B
CCDC9B	667.318	0.79636	0.250908	3.17391	0.00150402	0.0218074	CCDC9B
ARHGAP29	135.576	0.796743	0.275812	2.88872	0.00386818	0.0430206	ARHGAP29
MAST3	476.942	0.796971	0.165381	4.819	1.44281e-06	8.26568e-05	MAST3
LST1	1682.61	0.7981	0.187921	4.24699	2.16659e-05	0.000750735	LST1
PTPRF	116.173	0.798639	0.309994	2.57631	0.00998613	0.0859287	PTPRF
SVIL	1801.39	0.799084	0.153508	5.20549	1.93486e-07	1.52768e-05	SVIL
BIRC3	1091.41	0.79949	0.286697	2.78862	0.00529333	0.0545404	BIRC3
EPHA1	284.14	0.79976	0.30555	2.61745	0.00885905	0.0785913	EPHA1
FBP1	108.803	0.799961	0.263508	3.03581	0.00239888	0.0305313	FBP1
ZNF532	171.224	0.802417	0.255607	3.13926	0.00169373	0.0237306	ZNF532
AL591895.1	99.7503	0.803033	0.267334	3.00386	0.00266579	0.0328913	AL591895.1
TUSC3	121.326	0.803078	0.309738	2.59276	0.00952083	0.0830101	TUSC3
UST	133.461	0.80352	0.306725	2.61968	0.00880129	0.0782944	UST
MIR155HG	460.985	0.803912	0.235116	3.41922	0.00062802	0.0110893	MIR155HG
CDKL5	122.985	0.806034	0.305587	2.63766	0.0083481	0.0753551	CDKL5
PDK4	86.3112	0.80621	0.274926	2.93246	0.00336285	0.0390866	PDK4
GUCY1A1	7077.86	0.806282	0.235283	3.42687	0.00061059	0.0108559	GUCY1A1
STYK1	150.142	0.807347	0.306356	2.63532	0.00840584	0.0758232	STYK1
NPM2	458.114	0.807408	0.300577	2.68619	0.0072272	0.0681538	NPM2
AR	130.579	0.807924	0.294146	2.74667	0.00602028	0.0599702	AR
PER3	346.387	0.808179	0.286466	2.8212	0.00478444	0.0507166	PER3
SLC16A7	854.539	0.808929	0.210389	3.84492	0.000120594	0.00308424	SLC16A7
MAGI2-AS3	2252.51	0.80894	0.155395	5.20572	1.93248e-07	1.52768e-05	MAGI2-AS3
RBM11	157.068	0.809043	0.307884	2.62775	0.00859514	0.0769919	RBM11
EML5	93.1621	0.810659	0.310924	2.60725	0.00912715	0.0802496	EML5
MPDZ	1254.04	0.811406	0.235653	3.44323	0.000574812	0.0104063	MPDZ
PLEKHA3P1	105.719	0.812201	0.291775	2.78366	0.00537498	0.0549869	PLEKHA3P1
NOXA1	586.891	0.812605	0.188382	4.3136	1.60617e-05	0.000581561	NOXA1
MMP2	2363.72	0.812724	0.166217	4.88953	1.01079e-06	6.08834e-05	MMP2
AC005332.4	135.923	0.812866	0.307576	2.64281	0.00822201	0.0745252	AC005332.4
CLDN12	147.325	0.813252	0.268656	3.02711	0.00246902	0.0311711	CLDN12
NLRP3	776.172	0.814287	0.205748	3.95768	7.56807e-05	0.00208445	NLRP3
DPYSL3	452.941	0.815282	0.230863	3.53145	0.000413284	0.00814614	DPYSL3
SLC16A9	578.249	0.815733	0.296809	2.74834	0.00598975	0.059845	SLC16A9
GVINP1	302.01	0.816314	0.312511	2.61212	0.00899837	0.0796254	GVINP1
ENSG00000260114	85.4725	0.817143	0.281117	2.90677	0.00365184	0.04162	ENSG00000260114
RASSF9	165.304	0.817499	0.298051	2.74281	0.0060915	0.0605393	RASSF9
TPD52L1	135.135	0.818316	0.273061	2.99683	0.00272805	0.0334582	TPD52L1
NR4A1	4644.14	0.818944	0.29491	2.77693	0.00548751	0.0557313	NR4A1
CALN1	3418.73	0.819756	0.129061	6.35168	2.12973e-10	4.35749e-08	CALN1
FAM47E	63.5187	0.81993	0.310278	2.64257	0.00822804	0.0745252	FAM47E
TLCD5	414.022	0.820214	0.260101	3.15344	0.00161359	0.0229825	TLCD5
LRRC70	767.231	0.820541	0.296097	2.77119	0.00558513	0.0565977	LRRC70
TRPC2	471.134	0.821162	0.216659	3.79011	0.000150582	0.00367614	TRPC2
LINC01011	147.82	0.82194	0.243683	3.37299	0.000743567	0.0126613	LINC01011
CFAP70	98.401	0.822286	0.308349	2.66674	0.00765913	0.0710596	CFAP70
OXCT1-AS1	184.32	0.822789	0.234332	3.5112	0.000446081	0.0086466	OXCT1-AS1
PCDH12	93.0167	0.823905	0.309402	2.66289	0.00774716	0.0715379	PCDH12
EVC2	508.734	0.824135	0.2849	2.89272	0.00381919	0.0427338	EVC2
SBF2	2347.97	0.824934	0.206504	3.99477	6.47578e-05	0.00181858	SBF2
MPPED2	596.184	0.826017	0.169825	4.86393	1.15077e-06	6.75075e-05	MPPED2
BHLHB9	234.262	0.826104	0.216633	3.81339	0.000137075	0.00339789	BHLHB9
FAXDC2	706.664	0.826427	0.234305	3.52715	0.000420059	0.00821633	FAXDC2
EPHX1	116.308	0.826815	0.273415	3.02403	0.00249433	0.0313983	EPHX1
DOCK3	114.16	0.827364	0.311497	2.65609	0.00790532	0.072592	DOCK3
TNFRSF10D	541.852	0.828578	0.201384	4.11442	3.8815e-05	0.00120358	TNFRSF10D
RSPH4A	98.629	0.828604	0.306717	2.70152	0.00690225	0.0662592	RSPH4A
PDE1C	105.674	0.829319	0.296544	2.79661	0.00516414	0.0535937	PDE1C
CYB561	1017.38	0.829873	0.159788	5.19358	2.06292e-07	1.59228e-05	CYB561
TPBG	894.123	0.829876	0.285296	2.90882	0.00362794	0.0413842	TPBG
LTBP4	3530.8	0.831423	0.199519	4.16713	3.0846e-05	0.000994955	LTBP4
BTN2A2	596.728	0.831627	0.209472	3.97011	7.1838e-05	0.00198285	BTN2A2
HOXB3	193.494	0.833004	0.249153	3.34334	0.00082775	0.0136267	HOXB3
LINC01122	1064.04	0.834317	0.190697	4.37509	1.21383e-05	0.000458835	LINC01122
MYO15A	72.2683	0.834405	0.307748	2.71133	0.00670147	0.0648027	MYO15A
AC016831.4	225.794	0.834445	0.262739	3.17595	0.00149346	0.0217277	AC016831.4
GPRC5C	284.352	0.834837	0.292342	2.85568	0.00429446	0.0463226	GPRC5C
TLR3	406.591	0.83499	0.287896	2.90032	0.00372784	0.0421138	TLR3
PRSS23	113.96	0.835523	0.263667	3.16886	0.00153039	0.0220657	PRSS23
EVA1C	365.627	0.838212	0.223069	3.75763	0.000171532	0.00408696	EVA1C
SHROOM4	163.006	0.83845	0.244824	3.42471	0.000615463	0.0109124	SHROOM4
RASSF8	103.393	0.838964	0.300696	2.79007	0.00526961	0.0544709	RASSF8
MPP3	226.529	0.839518	0.243881	3.44233	0.000576733	0.0104265	MPP3
RTN1	198.686	0.842734	0.292345	2.88267	0.00394326	0.0435922	RTN1
ELK3	3742.31	0.844582	0.135104	6.25133	4.06985e-10	7.8299e-08	ELK3
RASSF8-AS1	138.539	0.844866	0.300869	2.80809	0.00498364	0.0521845	RASSF8-AS1
AL359220.1	197.356	0.845414	0.271972	3.10846	0.00188067	0.0255716	AL359220.1
FOLH1	104.508	0.846591	0.306395	2.76307	0.00572608	0.0576634	FOLH1
NCALD	184.899	0.846602	0.29478	2.87198	0.00407912	0.0446842	NCALD
MYORG	331.48	0.846862	0.260405	3.2521	0.00114557	0.0176211	MYORG
HLA-F-AS1	127.991	0.846895	0.296901	2.85245	0.0043384	0.0466569	HLA-F-AS1
KCTD11	128.865	0.849339	0.310262	2.73749	0.00619099	0.0612918	KCTD11
TRIM46	224.882	0.849549	0.235391	3.6091	0.000307266	0.00650356	TRIM46
DNAJB5	192.664	0.849566	0.282026	3.01236	0.00259221	0.0323461	DNAJB5
NAV1	1173.37	0.849583	0.187111	4.54053	5.61129e-06	0.000248555	NAV1
XXYLT1-AS2	189.13	0.849725	0.294596	2.88437	0.00392193	0.0434395	XXYLT1-AS2
SLC16A2	622.592	0.850065	0.251106	3.38529	0.000711036	0.0122203	SLC16A2
TJP3	102.008	0.850514	0.306106	2.77849	0.00546115	0.0555598	TJP3
CMTM8	166.883	0.850686	0.258343	3.29285	0.000991777	0.0159402	CMTM8
AC114760.2	416.428	0.850956	0.203249	4.18677	2.8295e-05	0.000928048	AC114760.2
FCMR	388.85	0.851618	0.237735	3.58221	0.0003407	0.00703786	FCMR
KL	108.56	0.851626	0.294108	2.89563	0.00378402	0.0425248	KL
ADAMTS1	174.866	0.852215	0.310967	2.74053	0.00613395	0.0608205	ADAMTS1
SH3TC1	3080.91	0.85291	0.244831	3.48367	0.000494588	0.00929335	SH3TC1
TNFSF8	326.464	0.852921	0.259398	3.28808	0.00100872	0.016132	TNFSF8
ADAMTSL4-AS1	137.435	0.853585	0.296847	2.87551	0.00403378	0.0443538	ADAMTSL4-AS1
SPINT1-AS1	69.2981	0.855364	0.296658	2.88333	0.00393497	0.043538	SPINT1-AS1
VIM	16354.3	0.85818	0.11514	7.45336	9.09899e-14	4.511e-11	VIM
AC246787.2	619.791	0.858418	0.186845	4.59429	4.34231e-06	0.000199901	AC246787.2
RAB11FIP5	194.073	0.859076	0.295648	2.90574	0.00366391	0.0417206	RAB11FIP5
SOCS2	5150.52	0.860579	0.214844	4.00561	6.18578e-05	0.00177188	SOCS2
SPATS2L	587.048	0.860658	0.19383	4.44027	8.98477e-06	0.00036079	SPATS2L
LRRC75A	160.172	0.861051	0.293594	2.9328	0.00335923	0.0390798	LRRC75A
TRPC1	195.216	0.86178	0.199122	4.32791	1.50531e-05	0.000546574	TRPC1
TSC22D1	15874.1	0.861827	0.152686	5.64445	1.65715e-08	1.81022e-06	TSC22D1
OXT	233.955	0.862162	0.236323	3.64823	0.000264051	0.00581816	OXT
LDOC1	1220.46	0.862283	0.173399	4.97282	6.59853e-07	4.23159e-05	LDOC1
NDRG2	893.18	0.864039	0.190274	4.54104	5.59784e-06	0.000248555	NDRG2
HOOK1	509.304	0.864229	0.253045	3.41531	0.000637091	0.0112034	HOOK1
AC022364.1	349.409	0.866205	0.204637	4.23289	2.30707e-05	0.000788809	AC022364.1
PXDC1	163.197	0.866309	0.283889	3.05158	0.00227644	0.0295204	PXDC1
CCDC162P	150.95	0.869671	0.23074	3.76904	0.000163874	0.00393358	CCDC162P
ZNF462	175.492	0.870115	0.248345	3.50365	0.000458924	0.00885559	ZNF462
C22orf46	345.731	0.870659	0.20271	4.2951	1.74613e-05	0.000625212	C22orf46
TBC1D8	167.341	0.870704	0.234086	3.71958	0.000199553	0.00465984	TBC1D8
DOC2A	132.196	0.871498	0.259999	3.35193	0.000802501	0.0133819	DOC2A
ADAM28	7195.1	0.872156	0.183297	4.75815	1.95374e-06	0.000105814	ADAM28
ZNF503	52.7023	0.872571	0.30912	2.82276	0.00476124	0.0505426	ZNF503
AC022916.1	104.314	0.873134	0.309806	2.81832	0.0048275	0.0510472	AC022916.1
CD83	1074.28	0.873562	0.237272	3.68169	0.000231691	0.00519157	CD83
GNG11	840.808	0.875925	0.27403	3.19646	0.00139125	0.020542	GNG11
LILRB3	85.6039	0.880507	0.304468	2.89195	0.00382856	0.0427831	LILRB3
PDE4B	9534.35	0.881755	0.292284	3.01677	0.00255483	0.0319973	PDE4B
MYO1C	200.556	0.882221	0.308357	2.86104	0.0042226	0.0457703	MYO1C
ETNK2	405.834	0.883539	0.277624	3.1825	0.0014601	0.0213261	ETNK2
PLSCR4	652.335	0.884753	0.211286	4.18746	2.82088e-05	0.000928048	PLSCR4
SLC41A1	878.684	0.885935	0.205988	4.30091	1.70096e-05	0.000612439	SLC41A1
AHR	2344.95	0.891667	0.175618	5.0773	3.82833e-07	2.72636e-05	AHR
SIRPA	236.624	0.892611	0.262817	3.39632	0.000682995	0.0118331	SIRPA
STARD9	1343.4	0.894206	0.1801	4.96507	6.8677e-07	4.33944e-05	STARD9
OSBP2	372.72	0.895239	0.214261	4.17827	2.93735e-05	0.000953713	OSBP2
CCN3	173.424	0.896097	0.301018	2.97689	0.0029119	0.0351498	CCN3
SMARCD3	786.888	0.896503	0.256539	3.49461	0.000474747	0.00905249	SMARCD3
PLCB4	1567.56	0.897204	0.131911	6.80157	1.03485e-11	3.25345e-09	PLCB4
TNFRSF10C	357.226	0.897906	0.245424	3.65859	0.000253611	0.00560727	TNFRSF10C
CYSTM1	335.415	0.89804	0.2092	4.29274	1.76481e-05	0.000630149	CYSTM1
STK17B	8996.81	0.898373	0.137285	6.54387	5.99489e-11	1.48604e-08	STK17B
RPP38-DT	70.371	0.898769	0.297759	3.01845	0.00254071	0.0318887	RPP38-DT
HAPLN3	199.831	0.899272	0.301734	2.98035	0.00287919	0.0349269	HAPLN3
SMIM14	921.745	0.900446	0.218357	4.12374	3.72777e-05	0.00116629	SMIM14
SNAP25	81.9977	0.901432	0.310593	2.90229	0.00370447	0.0419149	SNAP25
DOCK1	1943.56	0.901574	0.173836	5.18635	2.14457e-07	1.63571e-05	DOCK1
AIFM2	91.3352	0.902286	0.269427	3.34891	0.000811292	0.0134762	AIFM2
LAMA3	105.234	0.902674	0.305101	2.95861	0.00309034	0.0368156	LAMA3
ENSG00000187695	122.461	0.904908	0.274569	3.29574	0.000981633	0.0157968	ENSG00000187695
AL031719.1	128.371	0.905757	0.266902	3.39359	0.000689828	0.0119219	AL031719.1
NOD2	89.5148	0.90621	0.310802	2.91572	0.00354874	0.0406968	NOD2
GPRIN3	373.443	0.907179	0.30441	2.98012	0.00288135	0.0349269	GPRIN3
OTULINL	497.205	0.908269	0.193196	4.7013	2.58515e-06	0.000128977	OTULINL
AC024257.3	197.73	0.909502	0.278206	3.26917	0.00107863	0.0167918	AC024257.3
PIK3C2B	292.977	0.909524	0.20336	4.47248	7.73165e-06	0.000319307	PIK3C2B
ACOT11	1547.06	0.911082	0.139775	6.5182	7.11565e-11	1.69853e-08	ACOT11
TOP2A	5183.8	0.911431	0.229111	3.97812	6.94624e-05	0.00192968	TOP2A
CYBRD1	2110.74	0.91249	0.218377	4.1785	2.93437e-05	0.000953713	CYBRD1
PTK2	1700.38	0.912526	0.219023	4.16634	3.09524e-05	0.000994955	PTK2
RRAS2	134.309	0.918279	0.281985	3.25648	0.00112802	0.0174134	RRAS2
DST	3917.18	0.919186	0.17303	5.31228	1.08262e-07	9.69093e-06	DST
STX3	1292.7	0.920495	0.238181	3.86468	0.000111233	0.00287333	STX3
TANC1	1323.17	0.921042	0.263186	3.49958	0.000465988	0.00893401	TANC1
IL18BP	98.0805	0.922732	0.310598	2.97082	0.00297003	0.0357457	IL18BP
TUBA4A	707.103	0.923249	0.251492	3.67109	0.000241515	0.00536747	TUBA4A
RNF125	2195.78	0.923724	0.183986	5.02062	5.15049e-07	3.38723e-05	RNF125
TTC22	158.209	0.924233	0.300398	3.07669	0.00209309	0.0277572	TTC22
FGD5	2220.69	0.924256	0.204543	4.51863	6.22413e-06	0.000269225	FGD5
LINC01770	126.836	0.925363	0.293322	3.15477	0.00160623	0.0229284	LINC01770
ADGRG6	5180.02	0.927288	0.284145	3.26343	0.00110073	0.0170945	ADGRG6
SLC25A4	530.929	0.927615	0.192686	4.81413	1.47842e-06	8.3951e-05	SLC25A4
GPRASP2	562.791	0.927884	0.204528	4.5367	5.71409e-06	0.000251381	GPRASP2
IDS	13089.3	0.928235	0.193841	4.78864	1.67914e-06	9.24961e-05	IDS
GSTM2	2110.57	0.928696	0.144604	6.42232	1.3421e-10	3.03504e-08	GSTM2
IL15	223.849	0.928871	0.282283	3.29057	0.000999854	0.0160101	IL15
AC010186.3	162.134	0.930786	0.283521	3.28295	0.00102727	0.0162587	AC010186.3
KLF5	226.893	0.932045	0.298974	3.11748	0.00182405	0.025005	KLF5
CPNE3	4251.58	0.932758	0.197687	4.71837	2.37743e-06	0.000124455	CPNE3
AP000769.1	126.227	0.933039	0.27937	3.33979	0.000838403	0.0137494	AP000769.1
SGIP1	177.375	0.933042	0.297837	3.13273	0.00173188	0.0241297	SGIP1
CRHBP	11612.6	0.933713	0.184998	5.04715	4.48438e-07	3.02637e-05	CRHBP
FAM66C	283.126	0.934526	0.236994	3.94324	8.03876e-05	0.00218146	FAM66C
NFIB	517.02	0.935422	0.286702	3.2627	0.00110358	0.0171181	NFIB
AC004540.2	269.882	0.935627	0.253468	3.6913	0.000223114	0.00505436	AC004540.2
BMPR1B	291.373	0.936676	0.248914	3.76306	0.000167849	0.00402151	BMPR1B
LINC00877	63.444	0.937695	0.31165	3.00881	0.0026227	0.0326318	LINC00877
BEX5	459.458	0.938785	0.258035	3.63821	0.000274542	0.00600823	BEX5
JAM2	342.108	0.939815	0.226892	4.14212	3.44109e-05	0.00108449	JAM2
2	388.777	0.939963	0.292632	3.2121	0.00131767	0.0195903	2
AC103724.4	131.423	0.940027	0.303563	3.09664	0.00195724	0.0263349	AC103724.4
AGAP3	298.274	0.940954	0.216313	4.34996	1.36163e-05	0.000501468	AGAP3
PGM5	183.747	0.942508	0.280934	3.35491	0.000793918	0.0133077	PGM5
SYT1	478.037	0.942518	0.25549	3.68906	0.000225088	0.00508857	SYT1
APOL4	171.948	0.942541	0.306759	3.07258	0.00212215	0.0280559	APOL4
ENPP5	249.521	0.942557	0.263445	3.57782	0.000346474	0.00714485	ENPP5
1	415.137	0.943081	0.311012	3.0323	0.002427	0.0308216	1
GARNL3	242.391	0.943955	0.292785	3.22406	0.00126389	0.0189437	GARNL3
FAM241B	70.0077	0.944159	0.310555	3.04024	0.00236394	0.0301993	FAM241B
SECTM1	104.671	0.946489	0.271579	3.48513	0.000491893	0.0092562	SECTM1
FGD4	271.898	0.946886	0.294272	3.21772	0.00129213	0.019322	FGD4
PROS1	129.015	0.947318	0.295013	3.21111	0.00132224	0.0196355	PROS1
PATJ	1223.59	0.948301	0.245042	3.86995	0.000108858	0.00281764	PATJ
EHD2	5295.43	0.949131	0.162883	5.82705	5.64149e-09	7.27188e-07	EHD2
AKTIP	281.301	0.949742	0.250921	3.78502	0.000153694	0.00373092	AKTIP
HSD17B14	228.091	0.949879	0.283078	3.35553	0.000792117	0.0132948	HSD17B14
TMEM92	134.099	0.951781	0.312438	3.0463	0.00231677	0.0297738	TMEM92
SEL1L3	835.531	0.952433	0.266234	3.57743	0.000346988	0.00714485	SEL1L3
UCHL1	1620.93	0.955367	0.230523	4.14435	3.40778e-05	0.00107663	UCHL1
TAMALIN	239.505	0.955703	0.312345	3.05977	0.00221508	0.0290461	TAMALIN
ACSS3	67.1295	0.957984	0.309495	3.09531	0.00196604	0.0263982	ACSS3
TNS1	774.883	0.95941	0.173608	5.5263	3.27047e-08	3.37251e-06	TNS1
ARNT2	275.015	0.964802	0.291513	3.30964	0.000934165	0.0150895	ARNT2
SRGAP1	207.782	0.967459	0.284354	3.40231	0.000668189	0.0116549	SRGAP1
HLX	292.162	0.968526	0.230648	4.19915	2.67917e-05	0.000887777	HLX
FAM30A	9621.53	0.969105	0.168718	5.74394	9.25007e-09	1.09388e-06	FAM30A
MAML2	491.54	0.970658	0.239707	4.04936	5.13588e-05	0.00153244	MAML2
CCDC102B	337.529	0.972156	0.182905	5.31509	1.06602e-07	9.60909e-06	CCDC102B
GPR146	128.472	0.973428	0.309996	3.14013	0.00168872	0.0236862	GPR146
TRIP10	265.013	0.974291	0.247209	3.94117	8.1085e-05	0.00219577	TRIP10
RASSF6	250.426	0.975419	0.301431	3.23596	0.00121234	0.0184372	RASSF6
ECHDC2	796.541	0.976239	0.253542	3.8504	0.000117924	0.00302797	ECHDC2
TMEM273	77.7274	0.978466	0.312426	3.13183	0.00173719	0.0241297	TMEM273
RASAL2	358.041	0.980717	0.20167	4.86297	1.15638e-06	6.75075e-05	RASAL2
DOCK6	180.588	0.982352	0.305652	3.21395	0.0013092	0.0194869	DOCK6
ANO9	371.673	0.983083	0.215318	4.56571	4.97796e-06	0.000224356	ANO9
TPM2	1127.45	0.987748	0.169107	5.84098	5.18951e-09	6.8258e-07	TPM2
AC008771.1	92.1126	0.987788	0.266154	3.71134	0.000206166	0.00480556	AC008771.1
AC020659.1	98.7409	0.987978	0.295086	3.3481	0.000813678	0.0134903	AC020659.1
DCUN1D3	195.14	0.990181	0.274955	3.60125	0.000316686	0.00664835	DCUN1D3
FXYD6	180.812	0.997918	0.30952	3.22409	0.00126375	0.0189437	FXYD6
RNF150	474.579	0.998247	0.260573	3.83096	0.000127642	0.00321979	RNF150
MMRN1	10672.6	1.00225	0.194777	5.14562	2.66642e-07	1.96401e-05	MMRN1
IGHD	990.967	1.00345	0.280677	3.57512	0.000350062	0.00718519	IGHD
IL18R1	343.832	1.00442	0.29428	3.41314	0.000642183	0.0112776	IL18R1
CDC14B	337.988	1.00547	0.226517	4.43883	9.04506e-06	0.000362083	CDC14B
RAB29	948.676	1.00589	0.230727	4.35964	1.30279e-05	0.000483946	RAB29
FKBP9	849.466	1.00708	0.310567	3.2427	0.00118401	0.0180828	FKBP9
PLK2	830.108	1.0073	0.249908	4.03067	5.56174e-05	0.00164671	PLK2
C3orf14	360.431	1.00835	0.262439	3.84223	0.000121922	0.00309975	C3orf14
SNX7	79.2725	1.00912	0.312426	3.22993	0.00123819	0.0187327	SNX7
XIRP2	251.502	1.01186	0.232038	4.36075	1.29615e-05	0.000482872	XIRP2
NEGR1	1288.96	1.01405	0.228835	4.43135	9.36431e-06	0.000371403	NEGR1
TRPM4	156.57	1.01502	0.285476	3.55555	0.000377196	0.00759696	TRPM4
IL4R	502.033	1.0153	0.224439	4.52373	6.07603e-06	0.000263704	IL4R
ZNF658	85.6091	1.01755	0.300717	3.38375	0.000715034	0.0122564	ZNF658
LOXL1-AS1	839.238	1.01891	0.226738	4.49378	6.997e-06	0.000294743	LOXL1-AS1
SNED1	290.016	1.02049	0.251984	4.04984	5.12518e-05	0.00153244	SNED1
PLCXD2	125.428	1.02068	0.30265	3.37249	0.000744931	0.0126678	PLCXD2
IRAK2	201.988	1.0231	0.307385	3.32841	0.000873425	0.0141973	IRAK2
THRB	1018.57	1.02757	0.2265	4.53673	5.71331e-06	0.000251381	THRB
PPP2R2B	159.363	1.02874	0.297807	3.45439	0.000551542	0.0100842	PPP2R2B
SPAG17	132.537	1.03052	0.311236	3.31108	0.00092938	0.015031	SPAG17
RAB27B	1025.57	1.03416	0.264259	3.91344	9.09911e-05	0.00243335	RAB27B
NKAIN2	1019.57	1.03553	0.142279	7.27813	3.38475e-13	1.28322e-10	NKAIN2
NKIRAS1	345.328	1.0365	0.196756	5.26798	1.37931e-07	1.1545e-05	NKIRAS1
SCN1B	97.9626	1.03866	0.312019	3.32883	0.000872101	0.0141937	SCN1B
NSUN7	563.433	1.03891	0.212779	4.88257	1.0471e-06	6.24864e-05	NSUN7
FUT6	109.783	1.03931	0.306634	3.38941	0.000700425	0.0120863	FUT6
COL5A1	2495.98	1.04064	0.28644	3.63302	0.000280124	0.00610965	COL5A1
NLRP1	4310.71	1.04094	0.272676	3.81749	0.000134814	0.00336123	NLRP1
SGCB	201.074	1.04111	0.295343	3.52509	0.000423333	0.00826753	SGCB
LRP1	82.2165	1.04197	0.298365	3.49226	0.00047895	0.00909172	LRP1
AC103724.3	64.8218	1.04918	0.302008	3.47402	0.000512723	0.00959217	AC103724.3
MIR99AHG	410.658	1.04976	0.240588	4.36331	1.28107e-05	0.00048143	MIR99AHG
RASGEF1B	2011.22	1.04998	0.207352	5.06376	4.11063e-07	2.83347e-05	RASGEF1B
B3GNT9	214.21	1.05118	0.276148	3.80659	0.000140896	0.00345933	B3GNT9
DNAH10	191.414	1.05199	0.294894	3.56736	0.000360598	0.00733421	DNAH10
JAML	2635	1.05247	0.31242	3.36877	0.000755034	0.0127889	JAML
EGLN3	294.06	1.05389	0.304583	3.46012	0.000539942	0.00992847	EGLN3
PLAG1	724.884	1.05699	0.18068	5.85008	4.91333e-09	6.59717e-07	PLAG1
SRPX2	511.328	1.05801	0.25086	4.21755	2.46974e-05	0.0008312	SRPX2
LMNA	12707.7	1.05828	0.205521	5.14925	2.6153e-07	1.93742e-05	LMNA
SNHG28	97.6066	1.05848	0.287525	3.68136	0.00023199	0.00519157	SNHG28
BMERB1	709.569	1.06042	0.199917	5.3043	1.13104e-07	9.98567e-06	BMERB1
HPSE	244.411	1.06244	0.299034	3.5529	0.000381014	0.0076619	HPSE
SLC16A11	79.4135	1.06776	0.312492	3.41692	0.000633336	0.0111678	SLC16A11
PERP	82.4411	1.07354	0.304029	3.53103	0.000413943	0.00814614	PERP
PTPRM	1075.08	1.07428	0.219999	4.88312	1.04419e-06	6.24864e-05	PTPRM
ABCB1	4381.61	1.07675	0.163803	6.57346	4.91579e-11	1.29315e-08	ABCB1
CDC42BPB	100.231	1.0769	0.305153	3.52905	0.00041705	0.0081823	CDC42BPB
PEAR1	1105.36	1.0813	0.229297	4.71572	2.40861e-06	0.000124455	PEAR1
PHLDB2	1156.18	1.08226	0.291825	3.7086	0.000208412	0.0048329	PHLDB2
PRDM16	957.245	1.08233	0.209171	5.17438	2.28674e-07	1.71372e-05	PRDM16
DCSTAMP	50.7374	1.08599	0.30971	3.50648	0.000454067	0.008775	DCSTAMP
EPB41L3	982.476	1.08691	0.305231	3.56096	0.000369508	0.00748892	EPB41L3
AFDN	127.921	1.08932	0.303697	3.58686	0.000334678	0.00693569	AFDN
RORA	328.898	1.09545	0.260586	4.20381	2.62465e-05	0.000876469	RORA
ZDBF2	269.897	1.10189	0.248039	4.4424	8.89605e-06	0.000358344	ZDBF2
AC011416.3	154.782	1.10216	0.20341	5.41842	6.01289e-08	5.72636e-06	AC011416.3
ROBO4	1770.67	1.10517	0.212975	5.18919	2.11208e-07	1.62052e-05	ROBO4
LYPD5	89.4899	1.10572	0.300041	3.68522	0.000228505	0.00514036	LYPD5
CXCL16	59.9961	1.10605	0.312539	3.53891	0.000401789	0.00796779	CXCL16
DLG3	450.416	1.10667	0.242965	4.55487	5.24188e-06	0.000233799	DLG3
AREG	12301.7	1.10787	0.199582	5.55096	2.84098e-08	3.00166e-06	AREG
WWTR1	178.441	1.10896	0.312437	3.54938	0.000386138	0.00772875	WWTR1
TUBG2	705.87	1.1094	0.204718	5.41915	5.98815e-08	5.72636e-06	TUBG2
CLEC9A	506.718	1.10955	0.233368	4.75451	1.98924e-06	0.000106839	CLEC9A
LDHD	150.837	1.11016	0.312225	3.55566	0.000377038	0.00759696	LDHD
HOXB-AS3	181.754	1.1142	0.231893	4.80482	1.5489e-06	8.68058e-05	HOXB-AS3
ARHGEF40	995.109	1.11562	0.179676	6.20911	5.3286e-10	9.67403e-08	ARHGEF40
TSPAN6	134.805	1.1162	0.261616	4.26655	1.9852e-05	0.00069916	TSPAN6
ARPIN	141.459	1.11696	0.302806	3.68869	0.000225413	0.00508857	ARPIN
MAP3K7CL	158.349	1.12019	0.235877	4.74906	2.04366e-06	0.000109306	MAP3K7CL
GSTO2	456.491	1.12294	0.221441	5.07104	3.95654e-07	2.78687e-05	GSTO2
RTL5	79.5355	1.12508	0.311108	3.61636	0.000298771	0.00638667	RTL5
ADCY4	260.777	1.12566	0.295043	3.81524	0.00013605	0.00338549	ADCY4
HOPX	6179.64	1.12711	0.185468	6.07715	1.22341e-09	1.99617e-07	HOPX
BMPR2	742.005	1.12795	0.17557	6.42447	1.32334e-10	3.03504e-08	BMPR2
LRP6	935.941	1.1282	0.1897	5.94728	2.7264e-09	3.99355e-07	LRP6
GPC5	481.481	1.12849	0.190814	5.91408	3.33732e-09	4.72726e-07	GPC5
ZNF467	220.561	1.13089	0.263566	4.29072	1.78093e-05	0.000633357	ZNF467
EML6	113.804	1.1321	0.312504	3.62268	0.00029157	0.00628297	EML6
GPRASP1	1069.36	1.13497	0.260564	4.35581	1.32574e-05	0.000489707	GPRASP1
SORBS3	2293.07	1.13554	0.195644	5.80411	6.47086e-09	8.25835e-07	SORBS3
ESAM	1165.45	1.13706	0.173718	6.54541	5.93334e-11	1.48604e-08	ESAM
RIC3	674.205	1.13958	0.2421	4.70707	2.513e-06	0.00012753	RIC3
RHBDF1	278.683	1.14419	0.285803	4.00341	6.24347e-05	0.00177656	RHBDF1
HLA-DOA	4079.5	1.14714	0.170787	6.71675	1.85821e-11	5.44371e-09	HLA-DOA
STARD13	76.7852	1.15281	0.307778	3.74561	0.000179957	0.00425624	STARD13
MIPOL1	431.171	1.15339	0.189495	6.08666	1.15292e-09	1.95541e-07	MIPOL1
C1orf115	164.402	1.15669	0.312543	3.70089	0.000214842	0.0049276	C1orf115
LRCH2	65.1661	1.15952	0.304454	3.80853	0.000139795	0.00344543	LRCH2
PM20D1	127.192	1.16268	0.306899	3.78846	0.000151583	0.00369357	PM20D1
CEP112	192.115	1.16439	0.305449	3.81205	0.00013782	0.0034098	CEP112
SLC9A5	96.7071	1.17065	0.290251	4.03324	5.50127e-05	0.0016339	SLC9A5
FAM133A	160.313	1.17108	0.300701	3.8945	9.84004e-05	0.00259383	FAM133A
CAMK2D	136.737	1.17114	0.305797	3.8298	0.000128246	0.0032287	CAMK2D
GIPC2	431.551	1.17414	0.297656	3.94461	7.99284e-05	0.00217516	GIPC2
DMKN	102.242	1.18091	0.30839	3.82928	0.00012852	0.00322927	DMKN
CXCL2	1272.12	1.18716	0.268488	4.42165	9.79483e-06	0.000382621	CXCL2
CNMD	141.618	1.18787	0.295935	4.01398	5.97038e-05	0.00173329	CNMD
PLA2R1	234.488	1.19124	0.284322	4.18978	2.79231e-05	0.000922893	PLA2R1
CPED1	1783.55	1.19257	0.149063	8.0004	1.24021e-15	1.4533e-12	CPED1
NHSL2	224.129	1.19349	0.255647	4.6685	3.03411e-06	0.000148073	NHSL2
MAPRE3	465.584	1.1959	0.217025	5.51043	3.57949e-08	3.60466e-06	MAPRE3
PPFIBP2	197.45	1.1977	0.228952	5.23125	1.68365e-07	1.37578e-05	PPFIBP2
PLD2	110.393	1.20839	0.312169	3.87094	0.000108418	0.00281188	PLD2
STAB1	432.962	1.20988	0.225885	5.35619	8.49962e-08	7.88202e-06	STAB1
TNFRSF11A	98.0022	1.21038	0.310307	3.90057	9.59654e-05	0.00254525	TNFRSF11A
COL6A2	487.646	1.21232	0.263951	4.59298	4.36957e-06	0.000200441	COL6A2
MCOLN3	52.458	1.21263	0.288517	4.20299	2.63414e-05	0.000877365	MCOLN3
EPHA1-AS1	409.328	1.21421	0.273289	4.44294	8.87374e-06	0.000358344	EPHA1-AS1
NOTCH4	258.83	1.21632	0.278866	4.36166	1.29077e-05	0.000482263	NOTCH4
SKAP1	1640.89	1.21656	0.220263	5.52322	3.32842e-08	3.40502e-06	SKAP1
SIGLEC15	185.193	1.22044	0.30376	4.01779	5.87473e-05	0.00171324	SIGLEC15
1	763.712	1.22073	0.215834	5.65586	1.55065e-08	1.72309e-06	1
FPGT-TNNI3K	122.542	1.22259	0.289002	4.23038	2.33297e-05	0.000795557	FPGT-TNNI3K
TBC1D12	123.63	1.2255	0.298626	4.10378	4.06453e-05	0.0012504	TBC1D12
LINC02265	143.833	1.22725	0.255497	4.80336	1.56025e-06	8.70635e-05	LINC02265
MAP3K6	174.502	1.22955	0.260759	4.71528	2.41379e-06	0.000124455	MAP3K6
PARD3	87.1477	1.23082	0.260259	4.72919	2.25414e-06	0.000119081	PARD3
ANXA3	182.539	1.23372	0.274405	4.49597	6.9252e-06	0.000293637	ANXA3
JPH4	86.4111	1.23547	0.302985	4.07766	4.54919e-05	0.00137328	JPH4
CCDC184	64.6269	1.23663	0.309881	3.99066	6.58894e-05	0.00184233	CCDC184
RBPMS	3087.24	1.24554	0.196935	6.32462	2.53863e-10	5.03429e-08	RBPMS
DNM3	1515.23	1.24767	0.200024	6.2376	4.4434e-10	8.22167e-08	DNM3
MIAT	429.52	1.25696	0.198077	6.34578	2.21308e-10	4.45729e-08	MIAT
IL13RA1	222.099	1.25778	0.312372	4.02654	5.66037e-05	0.00165823	IL13RA1
ITGB2-AS1	363.055	1.25839	0.252618	4.98139	6.31307e-07	4.13073e-05	ITGB2-AS1
MANSC1	543.949	1.25886	0.243224	5.17571	2.2705e-07	1.71372e-05	MANSC1
CES4A	501.217	1.26547	0.221601	5.71058	1.12594e-08	1.29583e-06	CES4A
FAM198B-AS1	154.614	1.26736	0.297399	4.2615	2.03059e-05	0.000713197	FAM198B-AS1
SHISA2	107.448	1.27335	0.312123	4.07966	4.51025e-05	0.00136472	SHISA2
CLEC3B	116.918	1.27794	0.312394	4.0908	4.29884e-05	0.00130689	CLEC3B
SETBP1	345.138	1.27925	0.288596	4.43265	9.30808e-06	0.000371403	SETBP1
CD40	351.998	1.27926	0.221605	5.77273	7.79995e-09	9.57537e-07	CD40
PHLDB1	169.87	1.28165	0.253285	5.06011	4.19017e-07	2.87294e-05	PHLDB1
PLPP3	77.7484	1.28353	0.310103	4.13905	3.48746e-05	0.00109375	PLPP3
TCN2	463.819	1.28653	0.202215	6.36219	1.98892e-10	4.20281e-08	TCN2
ACE	208.522	1.2894	0.27363	4.71222	2.45033e-06	0.000125336	ACE
MMP28	475.21	1.291	0.229599	5.62283	1.87857e-08	2.03486e-06	MMP28
KLHL3	1038.57	1.29231	0.209244	6.17609	6.57075e-10	1.17635e-07	KLHL3
CFH	2160.06	1.29232	0.211579	6.10798	1.00898e-09	1.75754e-07	CFH
RTL8B	602.367	1.294	0.203111	6.37091	1.87912e-10	4.03697e-08	RTL8B
RAPGEF3	530.645	1.29724	0.194269	6.67757	2.42934e-11	6.6626e-09	RAPGEF3
TMEM8B	193.397	1.29829	0.280628	4.62635	3.72166e-06	0.000177019	TMEM8B
TMEM130	79.2137	1.29851	0.312182	4.15947	3.1899e-05	0.00101777	TMEM130
MCF2L	282.72	1.3041	0.291895	4.46769	7.90698e-06	0.000323559	MCF2L
THRB-AS1	117.384	1.30601	0.273835	4.76935	1.84825e-06	0.000100949	THRB-AS1
SHTN1	184.304	1.3094	0.275272	4.75675	1.96735e-06	0.000106105	SHTN1
SYTL4	1445.42	1.30956	0.165876	7.89483	2.90714e-15	2.58274e-12	SYTL4
MECOM	2319.96	1.3105	0.206252	6.35387	2.09968e-10	4.35749e-08	MECOM
ZNF204P	125.861	1.31862	0.301034	4.3803	1.18517e-05	0.000449318	ZNF204P
MPZL2	307.954	1.32194	0.303016	4.36262	1.28517e-05	0.000481564	MPZL2
COL9A3	145.282	1.32787	0.29963	4.4317	9.3492e-06	0.000371403	COL9A3
DMD	102.204	1.33205	0.288921	4.61043	4.01836e-06	0.000189731	DMD
TOM1L1	276.305	1.33864	0.234344	5.71228	1.11475e-08	1.29451e-06	TOM1L1
MYO1E	332.661	1.34353	0.276339	4.8619	1.16266e-06	6.75075e-05	MYO1E
MPZL3	238.492	1.35158	0.23159	5.83607	5.34452e-09	6.95867e-07	MPZL3
HAR1A	59.1785	1.35425	0.311662	4.34526	1.39113e-05	0.000510874	HAR1A
IL12A-AS1	228.653	1.35757	0.282529	4.80508	1.54692e-06	8.68058e-05	IL12A-AS1
CLCN1	58.9773	1.35828	0.306765	4.42777	9.52145e-06	0.000375326	CLCN1
LIMCH1	1466.06	1.36442	0.274114	4.97757	6.43874e-07	4.19169e-05	LIMCH1
SLC27A6	75.2456	1.3661	0.286494	4.76833	1.85756e-06	0.000101029	SLC27A6
SLC5A5	110.602	1.37252	0.301231	4.55637	5.20451e-06	0.000232938	SLC5A5
JCAD	179.922	1.37423	0.2966	4.63327	3.59935e-06	0.000173118	JCAD
MFAP2	722.142	1.38447	0.23475	5.89763	3.68751e-09	5.11096e-07	MFAP2
SELENOM	275.567	1.385	0.309713	4.47188	7.75354e-06	0.000319307	SELENOM
COL6A1	214.431	1.38501	0.295501	4.687	2.77239e-06	0.000136397	COL6A1
NR4A2	5113.02	1.39503	0.267577	5.21356	1.85251e-07	1.48316e-05	NR4A2
PRUNE2	127.638	1.405	0.300651	4.67319	2.96556e-06	0.000145346	PRUNE2
DSC2	96.7319	1.40971	0.304882	4.6238	3.76779e-06	0.000178555	DSC2
SNX21	256.707	1.41123	0.246878	5.71633	1.08847e-08	1.27549e-06	SNX21
STOX2	148.793	1.42346	0.296408	4.80237	1.56801e-06	8.71193e-05	STOX2
LSR	946.58	1.42698	0.212749	6.70735	1.98192e-11	5.6771e-09	LSR
FLT1	106.018	1.43363	0.311716	4.59914	4.24237e-06	0.00019794	FLT1
EPHX2	728.534	1.44239	0.200326	7.20022	6.01151e-13	2.21395e-10	EPHX2
ALS2CL	321.033	1.44253	0.286033	5.04324	4.57706e-07	3.07283e-05	ALS2CL
AJ009632.2	4678.22	1.44387	0.192324	7.50751	6.02604e-14	3.27293e-11	AJ009632.2
EPPK1	272.72	1.45608	0.312332	4.66194	3.13236e-06	0.00015179	EPPK1
IQCA1	78.0324	1.45897	0.310096	4.70489	2.53997e-06	0.000127568	IQCA1
C11orf45	182.29	1.46025	0.256804	5.68622	1.29879e-08	1.46854e-06	C11orf45
RUNDC3B	82.8292	1.46091	0.290342	5.0317	4.86152e-07	3.21359e-05	RUNDC3B
PTGER4	7259.08	1.46453	0.264663	5.53357	3.13782e-08	3.28834e-06	PTGER4
PREX2	2225.5	1.47794	0.276747	5.3404	9.27407e-08	8.41851e-06	PREX2
LILRB2	786.39	1.47813	0.195235	7.57104	3.70262e-14	2.2727e-11	LILRB2
GPAT3	1163.55	1.47871	0.240566	6.14679	7.90663e-10	1.39612e-07	GPAT3
NLRP12	165.044	1.48238	0.286923	5.16648	2.38538e-07	1.77732e-05	NLRP12
NAALAD2	156.101	1.49534	0.260332	5.74397	9.24823e-09	1.09388e-06	NAALAD2
SH3BP5	106.631	1.50413	0.289323	5.19878	2.006e-07	1.56711e-05	SH3BP5
MORC4	127.715	1.50784	0.296338	5.08824	3.61407e-07	2.60253e-05	MORC4
TMEM200A	367.207	1.5236	0.300166	5.07585	3.85775e-07	2.73222e-05	TMEM200A
MAGI2	237.209	1.53645	0.231215	6.64512	3.02971e-11	8.13603e-09	MAGI2
CLDN7	94.7129	1.54218	0.288218	5.35075	8.75907e-08	8.0646e-06	CLDN7
NRBP2	325.495	1.54278	0.195228	7.90249	2.73391e-15	2.58274e-12	NRBP2
RRAS	450.228	1.55349	0.209112	7.42897	1.09445e-13	5.16927e-11	RRAS
CEACAM1	255.117	1.56443	0.263938	5.92725	3.08053e-09	4.412e-07	CEACAM1
PTGS2	1333.75	1.56893	0.137843	11.382	5.14153e-30	6.62744e-26	PTGS2
PRSS2	599.139	1.59491	0.265676	6.00322	1.93444e-09	2.93352e-07	PRSS2
SHE	77.5179	1.59834	0.308876	5.17471	2.2826e-07	1.71372e-05	SHE
ANK3	664.776	1.6129	0.268405	6.00922	1.86417e-09	2.86061e-07	ANK3
KCND1	324.251	1.61867	0.265759	6.09075	1.1238e-09	1.93144e-07	KCND1
ACOX2	711.829	1.63888	0.189642	8.64196	5.52558e-18	1.0175e-14	ACOX2
GATA3	590.877	1.65097	0.252428	6.54033	6.13836e-11	1.49289e-08	GATA3
CNTN1	245.661	1.66868	0.305079	5.46964	4.50944e-08	4.43715e-06	CNTN1
RAI14	184.217	1.69147	0.293458	5.76391	8.21883e-09	9.99441e-07	RAI14
APBB2	124.186	1.69403	0.268442	6.3106	2.77951e-10	5.42847e-08	APBB2
TCEAL2	364.73	1.70466	0.308266	5.52983	3.2055e-08	3.33217e-06	TCEAL2
CDH7	462.897	1.72679	0.293916	5.87512	4.22545e-09	5.79426e-07	CDH7
ABCA13	539.693	1.74339	0.223244	7.80937	5.74764e-15	4.63044e-12	ABCA13
TNFRSF1B	1075.94	1.78162	0.240644	7.40355	1.32593e-13	5.51328e-11	TNFRSF1B
KLF2	207.38	1.78555	0.293696	6.07957	1.20509e-09	1.99617e-07	KLF2
EMP2	56.9433	1.79665	0.300656	5.97576	2.29024e-09	3.4327e-07	EMP2
LAG3	575.191	1.83949	0.190588	9.65166	4.83646e-22	3.1171e-18	LAG3
AVP	5857.91	1.8478	0.198754	9.29689	1.44613e-20	6.21354e-17	AVP
ABI3BP	267.436	1.85145	0.260475	7.10799	1.17748e-12	4.10209e-10	ABI3BP
CD4	1098.89	1.92576	0.211857	9.08992	9.91092e-20	3.19379e-16	CD4
THY1	179.271	1.99461	0.312544	6.38186	1.74946e-10	3.82213e-08	THY1
HLF	3928.79	2.05866	0.245498	8.38564	5.04507e-17	8.12888e-14	HLF
EMCN	605.008	2.09088	0.274108	7.62795	2.38521e-14	1.53727e-11	EMCN
GASK1B	899.42	2.10515	0.281267	7.48452	7.18069e-14	3.70236e-11	GASK1B
SCARA3	88.9051	2.24981	0.294443	7.64091	2.15696e-14	1.46333e-11	SCARA3
