# Supplementary material for: Hyaluronic acid–GPRC5C signalling promotes dormancy in haematopoietic stem cells
Source: Nat Cell Biol. 2022 Jun 20;24(7):1038–48. doi: 10.1038/s41556-022-00931-x (PMC9276531; doi:10.1038/s41556-022-00931-x)
Supplement: Source Data Fig. 1 — Statistical source data. [file 41556_2022_931_MOESM3_ESM.xlsx]

## Sheet: Fig. 1g 
GPRC5C Expression
	LT-HSCs	ST-HSCs
	499.9	88
	333.4	288.5
	347.8	84.2
	416	217.1
