# Supplementary material for: Hyaluronic acid–GPRC5C signalling promotes dormancy in haematopoietic stem cells
Source: Nat Cell Biol. 2022 Jun 20;24(7):1038–48. doi: 10.1038/s41556-022-00931-x (PMC9276531; doi:10.1038/s41556-022-00931-x)
Supplement: Source Data Fig. 2 — Statistical source data. [file 41556_2022_931_MOESM4_ESM.xlsx]

## Sheet: Fig. 2b
Cell Cycle of BM GPRpos/neg-HSCs
		G0					G1					G2SM
	GPRpos	98.2885	96.4148	96.1052	93.1784	95.2381	1.19107	2.48126	2.33687	6.56897	4.46871	0.520468	1.10391	1.55792	0.252653	0.293196
	GPRneg	89.3973	85.8602	90.9458	56.4516	78.9208	9.88712	13.4768	5.30349	37.8726	18.1892	0.715582	0.662971	3.75076	5.67579	2.89006

## Sheet: Fig. 2c
SiC Division after 48h								SiC Division after 48h
		Not Divided			Divided					Not Divided			Divided
	GPRpos	82.61	59.7	74.5	17.39	40.3	25.5		GPRpos	82.61	59.7	74.5	17.39	40.3	25.5
	GPRneg	55.8	37.2	28.8	44.2	62.8	71.2		GPRneg	55.8	37.2	28.8	44.2	62.8	71.2

## Sheet: Fig. 2d
CDK6 MFI
	GPRpos	GPRneg
	0.637166	2.49136
	0.36627	1.77872
	0.51543	2.83813
	0.244686	1.62531
	0.833195	2.72853
	0.424352	3.63503
	0.366877	1.15726
	0.143522	2.44138
	0.19873	3.32589
	0.420449	3.58693
		2.60228
		2.48919
		3.10057
		1.96726
		1.66667
		2.74824
		1.50022
		3.05149
		4.4273
		1.47357

## Sheet: Fig. 2e
ROS
	GPRpos	GPRneg
	1.283	3.568
	1.591	2.49
	1.515	2.552

## Sheet: Fig. 2f
Translation
	GPRpos	GPRneg
	8.6	10.412
	8.543	9.951
	10.133	11.746
	8.135	9.47
	7.349	8.893
	8.468	15.03
	10.341	14.217
	12.698	17.286

## Sheet: Fig. 2g
BM Transplantation
	GPRpos	GPRneg
	2.98	0.32
	74.8	0.19
	5.39	0.01
	25.9	0.36
	4.67	0.16
	1.04	0.4
	2.04	0.19
	0.17	0.19
	2	0.12

## Sheet: Fig. 2h
Engraftment of CB GPRpos/neg-HSCs from BM
	GPRpos	GPRneg
ReplicateA	95.9	6.94
	94.4	59.7
	95.5	85.8
Replicate B	50.6	43.6
	89	30
	87.9	38
