# Supplementary material for: Hyaluronic acid–GPRC5C signalling promotes dormancy in haematopoietic stem cells
Source: Nat Cell Biol. 2022 Jun 20;24(7):1038–48. doi: 10.1038/s41556-022-00931-x (PMC9276531; doi:10.1038/s41556-022-00931-x)
Supplement: Source Data Fig. 3 — Statistical source data. [file 41556_2022_931_MOESM5_ESM.xlsx]

## Sheet: Fig. 3b
GPRC5C Expression
	shRenilla	shGPR1+2
	7.45	3.17
	7.51	5.71
	11.2	2.33
	6.13	3.36
	6.49	0
	5.81	2.86
	11.3	1.92
	4.44	1.47

## Sheet: Fig. 3c
SiC Division Assay
		Not Divided					Divided
	shRenilla	37.5	47.0588	48.1481	45.8333	46.4286	62.5	52.9412	51.8519	54.1667	53.5714
	shGPR1+2	21.0526	31.4286	23.6842	22.8571		78.9474	68.5714	76.3158	77.1429

## Sheet: Fig. 3d
CD34+EPCR+ Expression
	shRenilla	shGPR1+2
	9.46	3.03
	7.69	5.66
	9.8	3.39
	7.5	0
	11.1	3.15
	11	9.27
	9.12	6.09
	9.84	2.27

## Sheet: Fig. 3g
Gene Expression by qPCR
		WT										Gpr-KO
	Gprc5c	0.836171	1.77311	0.718463	0.80927	0.946421	1.22571	1.19133	0.395804	0.851397	0.53561	0.688479	0.614116	0.660067	0.70542	0.209827	0.395654	0.250712	0.193665
	Epcr	1.11504	1.01177	1.10231	0.83857	1.03451	0.926935	3.12011	0.420081	3.12011	0.434527	0.774005	0.676344	0.701946	0.851421	0.754824	0.733429	0.553387	0.61129	0.400128	0.566435
	rarB	0.507916	0.917305	1.49543	1.11149	0.828924	1.55778	0.36179	0.549017	1.07664	2.36124	1.00364	0.730933	1.12892	1.07339	0.283243	0.412208	0.543407	0.533923
	Cyp26b1	1.48502	1.32995	1.22269	0.97476	0.573381	0.740925	0.391147	0.490105	1.82405	0.613986	0.449575	0.471755	0.547972	0.894207	1.77901	1.45752	0.954727	1.117	1.01279	0.993377
	Cdk6	0.941776	1.20396	1.4744	1.21982	0.658079	0.745163	0.375099	0.165942	1.01358	1.05974	0.978929	1.01187	1.24145	1.43607	1.31625	1.35414	2.04869	1.09203	1.90754	1.47777
	Pcna	0.8087	1.1332	1.45607	1.05229	0.781308	0.911527	0.398485	1.11368	0.740711	0.540209	1.3717	1.08189	0.935102	1.13268	1.35952	1.32207	1.50314	1.54643	1.93141	1.57025

## Sheet: Fig. 3h
Cell Cycle
		g0					g1					g2sm
	WT	95.1	91.2	89.9	86.8	90.2	2.91	8.4	10.1	9.43	9.3	1.94	0.42	0	3.77	0.47
	Gpr-KO	85.4	79.3	85.2	76	84	14.6	20.7	14.8	24	15.5	0	0	0	0	0.49

## Sheet: Fig. 3i
Single Cell Division Assay
		Not Divided					Divided
	WT	40.7407	65.5172	45.1613	60	51.6129	59.2593	34.4828	54.8387	40	48.3871
	Gpr-KO	16.2791	37.037	30.5556	26.4706		83.7209	62.963	69.4444	73.5294

## Sheet: Fig. 3k
Competitve Bone Marrow Transplantation
	Week	WT																KO
Primary Transplantation	4	57	58.5	49.5	56.2	48	44	47.4	67.2	54.7	72	40.9	73.8	32.6	32.9	41.9	38.5	38.3	50.6	55.1	64	54.4	36.6	60.5	56	54.5	42.2	52	73.5	56.1	51.7	31.5	68.2
	8	69.1	62.4	57.4	64	48.5	46.9	34	69.6	68.4	83.2	48.3	76.7	46.3	49.8	56.3	40.3	19.1	39.5	44.7	74.1	59.3	27.8	80.6	61.4	61.7	49.4	59.5	89.8	25	50.2	77.1	34.7
	12	63.3	63.7	61.1	69.3	49.8	54.5	33.4	62.1	81.2	87.3	56.9	85.6	42.9	51.7	43.8	32.3	9.8	26.7	28.9	78.3	56.9	14.9	58.2	38.9	43.9	48.2	50.2	94.2	9.85	39	24.9	73.8
	16	51.2	60.2	52.6	52.8	44.3	60.2	43.5	58.9	81.2	89.9	58	79.4	51	58.9	34.1	36.6	14.2	16.8	11.5	19.1	50.8	39.9	-	36.6	40.2	50.5	49	88.1	9.68	37.8	68.6	23.5
Secondary Transplantation	4	87.2	76.4	92.5	16.7	21.3	23.1	84.1	54.2	82.2	93.4	87.1	86.8	30.5	80.7	70.1	71.4	53.8	11.5	20	2.13	9.66	6.66	43.8	16.4	29.2	86	55.7	48.6	2.38	11.5	19.1	8.89
	8	63	57.1	92.9	22.5	51.8	55.4	50.5	61.6	78.4	89.9	72.5	75.1	9.86	86	50.6	74.3	15.4	2.37	15.2	57.4	50.8	12.6	3.56	43.8	35.4	82.9	39.2	77.8	1.43	78.9	6.84	21.2
	12	58.8	90.6	36.5	80.6	15.6	70.8	37.9	62.9	67.8	89.3	68.8	79.6	11.6	82.2	56.7	67	9.14	3.89	10.6	75.1	38.2	42.8	6.08	65.8	49.7	77.8	30.5	35.3	8.86	3.26	31.9	1.73
	16	58	83.5	24.9	91.2	86	77.4	32.8	60.1	65.6	81.9	59.1	70.8	8.3	86.7	55.7	62.3	14.6	2.45	9.8	45	41.3	32.5	2.03	5.8	1.72	5.5	37.2	10.5	44	81.6	25.1	27.2

## Sheet: Fig. 3l
HSC Transplantation
		Week	WT																		KO
		4	13.7	13.8	29.4	50.7	40.7	94.7	79.5	64.3	80	81.6	51.3	25.6	52.4	33.7	34.2	37.9	17.5	40.8	15.7	8.37	7.52	3.07	17.1	64.2	77	14.7	72.1	41.3	71.1	53.9	40.6	14.7	24.6	37.1	38.8
		8	23.3	14.6	34.8	65.5	65.3	92.2	86.3	88.2	91	50.3	53	30.8	66	57.9	53.6	33.8	26.8	54.6	20.6	10.7	3.94	3.28	20.1	82.1	83.3	21.1	85	51.5	78.8	38.7	46.9	31.4	51.7	52.5	25.4
		12	18.4	77	32	84	81.1	93.6	88.1	86.6	90.5	56.4	62.5	48.5	75.7	70.5	54.8	34.6	23.8	52	28.7	9.82	3.26	2.43	18.9	83	19.3	75.5	91.4	31.8	86.4	45	59.8	50.4	63.1	38.6	51.5
		16	36.2	55.8	26.5	63.1	62.8	90.3	79.2	84.7	90.2	54.1	61.5	42.3	76.3	75.7	58.1	36.1	22.8	55.6	1.88	7.54	2.93	18.2	21.3	73.2	81.9	19.8	90.9	28.4	86.1	34.5	59	49.5	66.8	38.5	50.3
		20	83.1	53.6	80.4	59.9	83.7	95.7	85	92.2	94.3	84.4	Mice not Bleed								26.6	11.3	8.37	2.37	31.3	72.8	84.4	26.5	54.8	Mice not Bleed
		24	68	63.8	33	64.3	68.6	94.8	80.8	91.7	94.5	70.9	73	81	84.8	57.2	38.7	64	-	-	22.1	6.04	0.78	0.76	33.7	77.5	28.9	95.4	30	25.5	76.8	68	81.2	66.4	40.4	-	-
		28	52.5	62.2	40.2	57.9	71.7	89.9	67.1	85.9	89.7	71.3	73	81	84.8	57.2	38.7	64			20.4	0.68	0.66	4.74	34.2	47.9	79.6	13.7	25.6	24.5	74.5	62.5	81.5	66.48	35.6
		32	44.6	87.1	38.6	67.9	78.9	79.9	59.4	87.6	88	52.2	73	82.5	86	57.9	60.9	63.5			3.06	6.35	4.03	17.9	32.5	48.8	74.3	13.7	29.2	23.1	66.8	72.4	7.95	68	38
																			-
