# Supplementary material for: Hyaluronic acid–GPRC5C signalling promotes dormancy in haematopoietic stem cells
Source: Nat Cell Biol. 2022 Jun 20;24(7):1038–48. doi: 10.1038/s41556-022-00931-x (PMC9276531; doi:10.1038/s41556-022-00931-x)
Supplement: Source Data Fig. 4 — Statistical source data. [file 41556_2022_931_MOESM6_ESM.xlsx]

## Sheet: Fig. 4b
GPRC5C Expression
GPR(%)	Control	GPRC5C-OE
	1.79	96.6
	1.35	90.6
	2.15	96.2

## Sheet: Fig. 4c
Cell Cycle
	G0						G1						G2/S/M
Control	15.28	4	9.33	11.7	5.75	10.5	80.44	92	85	79	73	73	4.2	4	5.33	7.5	14.9	15.7
GPRC5C-OE	19.7	26.4	26.7	34.6	19.3		73.6	61.7	66.3	50	69.8		6.6	11.8	6.9	15.3	10.8

## Sheet: Fig.4d
SiC Division After 48h
		Not Divided				Divided
	Control	25	27.5862	23.0769	22.7273	75	72.4138	76.9231	77.2727
	GPRC5C-OE	40	42.3077	47.0588	58.0645	60	57.6923	52.9412	41.9355

## Sheet: Fig. 4e
qPCR CDK6
	Empty	GPRC5C OE
Repeat 1	0.731079	0.55488
	0.89655	0.439694
	0.987567	0.422035
	1.43457
	1.24518
	0.864847
Repeat 2	1.17708	0.948028
	0.926365	0.690615
	0.642298	0.759041
	0.769106
	1.61488
	1.14961

## Sheet: Fig. 4f
CD34+EPCR+ Expression
	Control	GPRC5C-OE
	0.67	1.32
	0.43	4.6
	1.02	3.85
	1.39	3.83
	1.47	4.72
	1.22	7.38

## Sheet: Fig. 4g
CD34+CD90+
	Control	GPR-OE
	0.53	3.24
	0.96	4.02
	0.17	1.41
	0.62	2.98

## Sheet: Fig. 4k
Translation
	Control	GPRC5C-OE
	4.352	2.013
	3.366	2.048
	3.723	2.24
	3.266	1.794
	4.721	2.323

## Sheet: Fig. 4l
Active Mitochondria
	MitoTracker Red MFI(*103)	Control	GPRC5C OE
		6.2	4.4
		4.9	4.008
		5.3	3.518
		4.13	1.613
		3.371	1.813
		5.234	1.826
		9.553	2.978

## Sheet: Fig. 4m
Primary Transplantation
	Control	GPR-OE
Human Engraftment(%)	1.5	3.7
	1.2	2.8
	1	2.7
	0.8	2.65
	0.5	2.3
		2.2

## Sheet: Fig. 4o
Secondary Transplantation
	Control	GPR-OE
	0.03	0.11
	0.036	0.54
	0.018	0.36
	0.34	4.57
