# Supplementary material for: Hyaluronic acid–GPRC5C signalling promotes dormancy in haematopoietic stem cells
Source: Nat Cell Biol. 2022 Jun 20;24(7):1038–48. doi: 10.1038/s41556-022-00931-x (PMC9276531; doi:10.1038/s41556-022-00931-x)
Supplement: Source Data Fig. 5 — Statistical source data. [file 41556_2022_931_MOESM7_ESM.xlsx]

## Sheet: Fig 5b
Calcium Flux
	NAG							HA
	GPR-OE			Control				GPR-OE			Control
	1	2	3	1	2	3		1	2	3	1	2	3
	0.983299	0.955898	1.0608	1.00557	1.00759	0.988354		0.985678	1.05139	0.962932	1.0709	0.976572	0.952528
	0.984864	0.953549	1.0608	1.00557	1.00456	0.988354		0.981466	1.04802	0.957035	1.01171	0.976572	0.952528
	0.984864	0.953549	1.06942	1.00557	1.00456	0.988354		0.982308	1.05644	0.958719	1.00801	0.974723	0.952528
	0.98095	0.957463	1.06863	1.00557	0.992405	0.987342		0.976411	1.06403	0.961247	1.00617	0.974723	0.952528
	0.982516	0.964509	1.05532	0.996456	0.987342	0.988354		0.981466	1.07245	0.956192	1.00617	0.974723	0.954377
	1.0013	0.97547	1.03497	0.993418	0.985316	0.981266		0.976411	1.08088	0.95198	1.00432	0.972873	0.954377
	1.01696	-	1.03497	0.99443	0.992405	0.980253		0.982308	1.0893	0.94861	1.00432	0.972873	0.954377
	1.01696	0.989562	1.02479	0.996456	0.992405	0.980253		0.984836	1.08762	0.983151	1.00247	0.967324	0.956227
	1.06237	1.04358	1.02636	0.996456	0.99038	0.968101		1.0337	1.10447	1.02106	1.00432	0.965475	0.963625
	1.0929	1.06315	1.14535	0.999494	0.991392	0.96		1.07414	1.09267	1.04802	1.00432	-	0.967324
	1.10778	1.08664	1.05141	1.00456	0.995443	0.941772		1.10531	1.11879	1.08256	1.00432	1.01356	0.974723
	1.13283	1.11091	1.08429	1.01468	1.00051	0.946835		1.11542	1.15501	1.13311	1.03946	1.03391	0.980271
	1.13753	1.13126	1.11952	1.01671	1.00051	0.946835		1.1508	1.2064	1.20893	1.05795	1.06535	0.995068
	1.14144	1.14301	1.14692	1.01367	0.99443	0.943797		1.16007	1.26959	1.27127	1.0746	1.0857	1.00801
	1.14379	1.15475	1.14692	1.00962	0.995443	0.942785		1.20725	1.28138	1.33446	1.10049	1.0857	1.01911
	1.14379	1.15475	1.17197	1.00557	0.995443	0.942785		1.20893	1.29149	1.36394	1.11159	1.10419	1.02466
	1.14301	1.14849	1.18293	0.999494	0.995443	0.941772		1.19798	1.35889	1.42376	1.10974	1.12084	1.03206
	1.13205	1.16023	1.17824	0.993418	1.00253	0.945823		1.21567	1.43555	1.46251	1.12639	1.10419	1.04131
	1.12735	1.1618	1.16806	0.987342	1.00253	0.94481		1.26959	1.43218	1.4743	1.10604	1.10049	1.04316
	1.12735	-	1.15553	0.988354	1.00152	0.94481		1.28644	1.3909	1.46167	1.10049	1.09309	1.04686
	1.11952	1.1477	1.14535	0.988354	0.998481	0.94481		1.33614	1.30497	1.49705	1.08755	1.0746	1.04501
	1.10778	1.14457	1.12657	0.992405	0.995443	0.941772		1.32435	1.28222	1.49284	1.06905	1.07275	1.04501
	1.09134	1.13753	1.11013	0.989367	0.993418	0.941772		1.36142	1.25442	1.508	1.0672	1.06165	1.03946
	1.08272	1.1297	1.10151	0.989367	0.992405	0.943797		1.34794	1.23505	1.45914	1.0709	1.05795	1.03206
	1.07333	1.11952	1.09916	0.989367	0.985316	0.942785		1.39427	1.14827	1.43639	1.06165	1.0709	1.02281
	1.06472	1.11013	1.09447	0.991392	0.984304	0.945823		1.38416	1.1508	1.44903	1.06905	1.06905	1.01911
	1.05924	1.11013	1.09134	0.992405	0.986329	0.945823		1.39511	1.16175	1.46841	1.12269	1.07275	1.01171
	1.05219	1.10621	1.08351	0.99443	0.984304	0.945823		1.38837	1.20135	1.44145	1.14118	1.0783	1.00801
	1.05141	1.10386	-	0.992405	0.989367	0.947848		1.41533	1.23926	1.41112	1.15413	1.05451	1.00062

## Sheet: Fig. 5c
Proximity Ligation Assay
	GPR+HA
	AML5	AML3
	0	3
	0	3
	0	2
	0	2
	0	0
	0	9
	0	0
	0	0
	0	0
	0	0
	0	1
	0	7
	0	5
	0	1
	0	0
	0	4
	0	1
	0	5
	0	0
	0	8
	0	1
	0	0
	3	2
	0	0
	0	6
	0	7
	0	3
	0	5
	0	3
	0	0
	0	7
	0	4
	0	2
	0	9
	0	8
	0	5
	2	8
	1	0
	0	15
	0	8
	0	3
	0	2
	1	5
	0	10
	0	3
	0	2
	0	7
	1	11
	0	7
	0	8
	2	10
	0	14
	0	6
	0	2
	1	2
	0	9
	0	1
	0	2
	0	2
	0	9
	0	3
	0	5
	0	13
	1	12
	0	1
	0	13
	0	4
	0	6
	0	4
	1	5
	0	9
	0	13
	0	2
	0	2
	0	4
	0	4
	2	6
	0	5
	0	4
	0	14
	7	2
	0	22
	0	2
	0	8
	0	7
	0	13
	9	3
	0	12
	0	13
	0	7
	0	1
	0	0
	0	0
	0	5
	0	8
	0	8
	0	3
	0	1
	0	1
	0	7
	0	10
	0	9
	0	9
	0	4
	0	3
	0	1
	12	3
	0	8
	0	4
	0	4
	0	1
	0	5
	0	1
	0	7
	0	2
	0	3
	0	10
	0	3
	1	0
	0	8
	0	3
	0	0
	0	4
	0	10
	0	2
	0	3
	0	12
	0	3
	0	10
	0	8
	0	12
	0	12
	1	4
	0	3
	0	10
	0	7
	0	0
	0	3
	0	5
	0	0
	1	0
	18	3
	0	0
	0	3
	0	4
	0	1
	0	6
	2	8
	0	0
	0	2
	0	8
	0	1
	22	1
	0	1
	0	3
	0	0
	0	2
	0	0
	0	4
	0	0
	0	3
	0	1
	0	0
	0	3
	0	3
	0	3
	0	1
	0	8
	0	1
	0	2
	4	4
	0	8
	0	6
	0	0
	0	1
	0	9
	0	16
	0	2
	0	7
	0	1
	0	4
	0	11
	0	4
	0	6
	0	8
	0	3
	0	2
	0	1
	0	2
	0	5
	0	17
	0	1
	55	1
	1	0
	2	1
	0	10
	0	0
	0	4
	0	3
	0	1
	0	4
	0	6
	1	16
	0	10
	0	2
	0	8
	2	3
	0	24
	0	3
	1	4
	0	4
	0	1
	0	11
	0	9
	0	5
	43	1
	0	7
	0	0
	0	4
	0	5
	0	5
	0	7
	1	9
	1	26
	0	8
	0	6
	0	5
	0	11
	1	8
	49	6
	2	5
	0	13
	0	11
	0	3
	0	6
	0	12
	0	15
	0	5
	0	14
	0	5
	0	9
	0	6
	1	3
	0	3
	1	6
	0	6
	0	1
	0	5
	0	8
	1	9
	0	2
	0	2
	0	8
	2	1
	0	3
	0	4
	1	4
	19	8
	0	9
	0	15
	0	5
	0	7
	0	13
	0	13
	1	6
	1	10
	1	28
	0	4
	0	10
	1	5
	0	10
	0	5
	0	3
	2	15
	0	13
	1	6
	2	5
	0	2
	0	28
	8	2
	0	21
	0	2
	0	5
	0	4
	0	3
	0	4
	0	8
	0	7
	2	1
	0	2
	1	1
	0	1
	1	0
	0	0
	0	6
	0	4
	4	3
	0	1
	0	6
	1	12
	0	1
	0	5
	0	1
	0	1
	1	13
	0	2
	1	1
	0	3
	0	8
	0	6
	0	1
	0	10
	1	6
	1	8
	0	1
	0	0
	0	10
	0	0
	0	0
	0	0
	3	1
	0	5
	0	0
	0	2
	0	3
	0	0
	0	0
	0	4
	1	9
	0	3
	0	7
	0	1
	0	0
	0	1
	1	0
	0	3
	1	8
	1	6
	0	8
	11	2
	0	6
	0	1
	0	3
	0	2
	0	10
	28	10
	0	11
	0	2
	0	8
	0	20
	0	3
	0	1
	0	6
	0	4
	0	1
	0	7
	0	6
	0	7
	0	18
	0	5
	0	11
	0	24
	0	12
	1	2
	0	2
	0	12
	0	3
	1	6
	0	3
	0	11
	0	12
	0	15
	0	18
	0	5
	7	4
	0	9
	0	3
	0	17
	0	11
	0	5
	0	10
	0	7
	0	4
	0	2
	0	9
	0	6
	0	9
	0	3
	0	5
	0	19
	0	4
	0	9
	0	2
	0	17
	0	4
	0	9
	0	5
	0	9
	0	6
	2	6
	9	8
	0	0
	5	14
	0	2
	0	1
	0	10
	0	7
	1	8
	1	9
	1	8
	0	7
	0	1
	0	2
	0	9
	0	2
	1	4
	0	3
	0	5
	1	3
	0	3
	0	4
	0	1
	0	6
	0	2
	0	6
	0	1
	0	4
	1	0
	1	3
	0	5
	0	0
	0	2
	0	0
	0	3
	0	5
	0	1
	1	5
	1	2
	0	2
	0	2
	0	3
	0	0
	4	10
	0	3
	1	2
	0	2
	1	3
	0	4
	0	5
	0	12
	0	7
	0	4
	1	0
	0	11
	0	2
	1	3
	0	4
	0	11
	0	1
	1	8
	0	7
	0	8
	0	4
	0	2
	0	3
	0	8
	0	2
	0	0
	0	6
	0	4
	0	9
	0	5
	0	9
	0	9
	0	13
	0	9
	0	1
	1	7
	0	5
	0	16
	0	2
	0	5
	2	5
	1	7
	0	9
	0	2
	0	3
	0	17
	0	4
	0	14
	0	4
	0	3
	0	0
	0	26
	5	2
	0	19
	0	4
	0	12
	0	13
	0	7
	0	0
	0	9
	3	2
	0	4
	0	10
	0	14
	0	0
	1	2
	0	5
	0	3
	0	5
	0	3
	0	10
	0	12
	0	2
	0	4
	0	5
	0	5
	0	6
	0	0
	0	5
	1	6
	0	2
	0	2
	0	0
	6	0
	6	5
	0	0
	0	1
	0	4
	0	1
	0	3
	0	0
	0	2
	0	0
	1	1
	0	1
	0	3
	1	4
	0	5
	0	3
	0	0
	0	1
	0	0
	0	2
	0	3
	0	5
	0	1
	0	0
	0	9
	0	1
	0	2
	0	1
	0	2
	0	1
	0	6
	0	0
	0	0
	0	2
	0	2
	0	6
	0	1
	29	0
	0	8
	0	5
	0	3
	0	2
	0	5
	0	8
	0	5
	0	9
	0	1
	0	8
	0	4
	0	6
	0	9
	0	5
	0	10
	0	9
	0	6
	0	3
	0	8
	0	1
	0	12
	0	7
	0	2
	0	11
	0	4
	0	3
	0	8
	0	16
	0	11
	0	7
	0	3
	0	7
	0	7
	0	12
	0	7
	0	8
	0	10
	0	16
	0	12
	0	7
	0	0
	0	13
	0	11
	1	1
	0	14
	0	5
	0	16
	1	4
	0	0
	0	0
	0	5
	0	2
	0	6
	31	7
	0	3
	0	2
	0	7
	0	4
	0	8
	0	5
	0	2
	0	10
	0	1
	0	7
	0	5
	0	8
	0	5
	0	1
	0	3
	0	2
	0	5
	0	10
	0	3
	0	2
	0	3
	0	6
	0	2
	0	0
	0	4
	0	2
	0	6
	0	4
	0	2
	0	5
	0	0
	0	9
	0	5
	0	2
	0	3
	0	4
	1	0
	0	0
	0	2
	0	1
	0	5
	0	5
	0	1
	0	0
	0	4
	0	0
	0	1
	0	1
	0	7
	0	0
	0	0
	0	6
	0	2
	0	1
	0	5
	0	1
	0	5
	0	0
	0	10
	0	1
	0	6
	23	6
	0	2
	0	2
	0	0
	0	7
	0	1
	0	4
	0	8
	0	2
	0	0
	0	1
	0	1
	0	8
	1	4
	0	4
	0	2
	0	1
	0	2
	1	5
	0	3
	0	5
	0	5
	0	2
	0	0
	11	3
	9	5
	0	0
	0	13
	0	6
	0	9
	0	5
	0	6
	8	10
	7	2
	0	21
	0	5
	0	5
	0	2
	0	8
	0	6
	0	21
	0	5
	0	2
	0	4
	0	3
	0	11
	0	0
	0	0
	0	1
	0	0
	0	7
	0	17
	0	7
	0	9
	0	11
	3	4
	0	16
	0	16
	0	3
	0	5
	0	19
	0	9
	0	2
	0	0
	0	10
	0	7
	0	3
	0	8
	0	2
	0	4
	0	3
	0	2
	0	1
	0	7
	0	3
	0	2
	0	6
	0	10
	0	10
	0	3
	0	7
	0	3
	0	2
	0	4
	0	2
	1	9
	0	6
	1	2
	0	5
	0	1
	1	2
	0	3
	0	6
	0	3
	0	0
	0	0
	0	0
	0	0
	0	0
	0	0
	0	1
	0	0
	0
	0
	0
	0
	1
	0
	0
	4
	0
	0
	0
	0
	0
	0
	16
	0
	0
	0
	0
	0
	0
	1
	8
	0
	0
	0
	1
	0
	1
	0
	0
	0
	1
	0
	0
	1
	0
	1
	0
	0
	1
	0
	0
	0
	0
	0
	1
	1
	0
	0
	0
	0
	0
	0
	1
	0
	0
	0
	0
	0
	1
	0
	0
	0
	4
	0
	1
	0
	0
	0
	0
	0
	0
	0
	0
	0
	0
	0
	0
	0
	0
	0
	0
	0
	0
	4
	3
	0
	0
	0
	0
	0
	0
	0
	0
	0
	0
	0
	0
	0
	2
	0
	18
	0
	0
	0
	0
	0
	0
	0
	0
	0
	0
	0
	0
	0
	0
	0
	0
	0
	0
	0
	0
	0
	0
	1
	0
	1
	8
	0
	0
	0
	0
	0
	17
	0
	1
	12
	0
	1
	0
	0
	0
	0
	0
	0
	0
	0
	0
	0
	0
	7
	0
	1
	39
	0
	0
	0
	0
	0
	0
	0
	0
	0
	0
	1
	0
	0
	1
	1
	1
	0
	0
	0
	1
	0
	36
	0
	24
	0
	0
	0
	1
	0
	0
	0
	1
	0
	0
	0
	0
	1
	0
	40
	0
	0
	3
	1
	1
	1
	0
	0
	36
	0
	0
	0
	0
	0
	0
	4
	0
	0
	0
	1
	1
	0
	0
	1
	0
	0
	0
	0
	2
	0
	0
	1
	1
	2
	0
	0
	0
	0
	3
	0
	0
	1
	0
	0
	0
	0
	18
	0
	0
	1
	0
	0
	18
	0
	0
	8
	0
	54
	0
	0
	0
	13
	1
	40
	0
	34
	0
	0
	0
	0
	0
	0
	1
	0
	0
	0
	0
	0
	0
	0
	0
	0
	0
	0
	3
	0
	0
	2
	7
	0
	0
	0
	1
	1
	0
	0
	0
	0
	1
	0
	0	0
	0	5
	0	0
	0	0
	0	0
	0	0
	25	0
	0	1
	0	3
	0	0
	0	0
	0	1
	0	2
	0	0
	0	5
	0	7
	0	7
	0	2
	0	3
	0	6
	0	0
	0	2
	0	2
	0	6
	0	1
	0	4
	0	1
	0	3
	0	2
	0	2
	0	9
	0	3
	38	1
	0	1
	0	7
	0	7
	0	8
	10	1
	0	2
	0	8
	0	6
	11	0
	0	2
	0	4
	0	2
	18	1
	0	14
	0	5
	89	1
	0	0
	0	6
	0	2
	0	8
	10	1
	0	2
	1	5
	0	1
	0	4
	0	1
	0	2
	0	3
	0	2
	0	1
	2	13
	0	2
	0	9
	0	1
	0	6
	0	0
	0	6
	0	0
	9	2
	0	0
	0	4
	0	1
	0	1
	0	4
	0	4
	0	0
	0	0
	0	0
	0	2
	0	3
	0	9
	0	3
	1	3
	0	7
	0	5
	0	4
	0	5
	0	0
	0	9
	0	1
	0	3
	0	18
	0	5
	0	3
	0	0
	1	3
	0	10
	0	5
	0	2
	0	5
	19	6
	0	14
	0	3
	0	0
	0	2
	0	12
	0	15
	0	6
	0	4
	0	8
	0	5
	0	11
	0	0
	0	9
	0	4
	0	3
	0	5
	0	7
	0	0
	6	1
	0	1
	0	9
	0	7
	0	15
	1	2
	0	1
	0	13
	0	5
	0	0
	1	1
	0	4
	0	5
	0	2
	0	7
	0	7
	0	1
	0	1
	0	6
	0	12
	0	4
	0	4
	0	4
	21	1
	46	2
	0	2
	0	2
	0	2
	0	7
	0	1
	0	2
	0	11
	0	4
	0	3
	0	2
	0	1
	1	6
	0	5
	0	0
	0	0
	0	15
	0	1
	1	3
	0	1
	0	0
	0	1
	0	0
	0	4
	0	0
	0	1
	0	0
	0	6
	0	0
	0	0
	0	0
	0	1
	0	3
	0	0
	0	0
	0	0
	0	0
	0	0
	0	3
	0	0
	0	0
	0	0
	0	0
	0	0
	0	1
	0	2
	0	3
	0	1
	0	1
	0	0
	0	1
	0	4
	0	1
	0	1
	0	2
	0	2
	0	1
	23	3
	0	1
	0	1
	0	2
	0	1
	0	4
	0	1
	0	8
	0	3
	18	4
	0	5
	0	2
	0	0
	0	6
	0	0
	14	1
	1	7
	0	3
	0	5
	0	1
	0	2
	0	1
	0	1
	0	3
	0	1
	0	2
	0	1
	0	2
	0	1
	0	0
	0	2
	0	2
	0	2
	0	5
	0	4
	0	2
	0	0
	0	2
	0	10
	0	9
	0	3
	0	4
	0	8
	0	2
	0	1
	0	0
	0	0
	0	6
	0	1
	0	2
	0	2
	0	2
	0	4
	0	4
	0	5
	0	2
	0	6
	0	9
	0	4
	0	2
	0	4
	0	0
	1	0
	0	7
	0	0
	0	6
	0	3
	0	4
	0	0
	12	7
	0	0
	0	6
	0	4
	0	5
	0	9
	0	0
	0	0
	0	4
	0	1
	0	2
	0	1
	0	5
	0	9
	0	2
	0	3
	0	7
	0	3
	0	1
	0	8
	0	3
	0	6
	0	0
	0	1
	0	3
	0	2
	0	1
	0	1
	0	2
	0	1
	0	7
	0	0
	0	2
	0	4
	0	2
	0	3
	0	9
	0	8
	0	2
	0	1
	0	4
	0	0
	0	1
	0	0
	0	0
	0	0
	0	3
	0	0
	0	0
	0	1
	0	0
	56	2
	0	0
	0	2
	0	1
	0	0
	59	1
	0	1
	5	2
	1	0
	0	1
	0	1
	0	1
	0	0
	11	1
	0	2
	0	0
	0	2
	0	0
	0	3
	0	4
	0	0
	1	5
	0	0
	0	3
	3	2
	0	0
	0	5
	0	0
	0	2
	10	5
	0	3
	0	2
	0	7
	0	2
	0	1
	0	3
	0	5
	0	4
	0	4
	1	5
	0	2
	0	2
	0	1
	0	2
	0	5
	0	3
	0	3
	0	0
	0	4
	0	2
	0	3
	0	2
	0	8
	0	9
	0	4
	0	2
	0	3
	0	3
	1	0
	0	1
	0	4
	0	3
	0	5
	0	1
	1	6
	0	4
	0	4
	0	3
	0	3
	0	4
	0	0
	0	1
	0	4
	0	9
	0	1
	0	0
	17	5
	0	8
	0	4
	0	2
	27	3
	0	4
	9	2
	0	4
	0	5
	0	5
	0	0
	0	1
	0	2
	0	0
	0	8
	0	6
	0	2
	0	1
	0	3
	0	0
	0	0
	0	1
	0	4
	0	1
	0	1
	0	0
	0	0
	0	2
	0	6
	0	1
	0	0
	0	1
	0	6
	0	4
	0	2
	1	2
	0	1
	0	1
	0	3
	0	3
	0	1
	0	2
	0	4
	0	2
	0	1
	0	6
	0	6
	0	3
	0	1
	0	0
	0	0
	0	1
	0	3
	0	1
	0	3
	0	1
	0	1
	0	0
	0	1
	0	0
	0	0
	0	7
	0	0
	0	2
	0	2
	18	2
	0	2
	0	2
	0	0
	0	4
	0	5
	0	1
	0	4
	0	6
	0	2
	0	1
	0	1
	1	3
	0	6
	0	1
	1	0
	0	1
	0	0
	0	1
	0	4
	0	4
	0	6
	0	5
	0	7
	0	1
	0	4
	0	3
	0	6
	0	4
	0	2
	0	0
	0	2
	0	14
	0	4
	0	7
	0	5
	0	1
	0	7
	0	1
	0	8
	0	3
	0	1
	0	2
	0	2
	0	6
	0	3
	0	1
	0	3
	0	2
	0	3
	0	5
	0	5
	0	1
	0	5
	0	1
	0	6
	0	4
	0	1
	1	6
	0	3
	0	4
	1	1
	0	1
	0	11
	0	10
	0	1
	0	5
	0	5
	0	3
	0	0
	0	9
	0	17
	0	2
	0	2
	1	6
	0	2
	2	1
	0	1
	0	5
	0	4
	0	0
	1	7
	1	0
	0	2
	0	3
	0	0
	0	6
	0	3
	0	0
	0	2
	0	6
	0	0
	0	3
	0	1
	0	4
	0	7
	0	3
	0	0
	0	1
	0	0
	0	1
	0	0
	0	0
	0	6
	0	3
	0	1
	0	2
	0	3
	0	0
	0	0
	0	0
	0	0
	0	0
	0	0
	0	0
	0	3
	0	0
	0	0
	1	2
	1	2
	0	1
	0	1
	0	0
	2	11
	0	2
	0	1
	0	0
	0	0
	1	0
	0	9
	0	1
	0	0
	0	3
	0	1
	0	0
	0	0
	0	0
	0	13
	0	5
	0	1
	0	4
	0	0
	0	8
	0	1
	0	1
	0	4
	0	1
	0	3
	0	2
	0	0
	0	1
	0	5
	5	7
	0	5
	0	7
	0	1
	0	2
	0	0
	0	1
	0	4
	0	4
	0	2
	1	8
	0	1
	0	3
	0	2
	0	0
	0	3
	0	2
	0	8
	7	3
	0	13
	0	8
	0	2
	0	6
	0	3
	0	4
	0	3
	0	8
	0	3
	0	2
	3	5
	0	2
	0	4
	24	2
	0	3
	0	7
	0	4
	0	7
	0	4
	0	7
	1	3
	2	3
	0	12
	3	1
	0	5
	0	10
	0	4
	0	2
	5	4
	0	0
	2	7
	0	4
	1	7
	0	6
	0	3
	0	0
	0	6
	0	4
	0	1
	0	3
	0	1
	0	6
	0	6
	0	0
	0	6
	0	3
	0	0
	0	0
	0	0
	0	2
	0	2
	0	2
	0	0
	0	1
	0	1
	0	7
	1	3
	0	9
	0	0
	0	0
	0	0
	1	1
	0	0
	0	2
	1	0
	0	1
	0	1
	0	1
	0	2
	0	0
	0	1
	0	1
	0	3
	0	0
	0	2
	0	0
	0	0
	0	1
	7	1
	0	1
	1	4
	0	0
	0	5
	0	3
	0	0
	0	1
	0	3
	0	0
	0	3
	0	0
	0	0
	0	1
	1	2
	0	1
	0	1
	0	2
	0	0
	0	1
	0	1
	0	1
	0	0
	2	7
	0	2
	0	1
	0	2
	0	3
	0	2
	0	0
	0	1
	0	1
	0	1
	0	3
	0	0
	9	1
	0	2
	0	0
	0	0
	0	5
	3	4
	0	4
	0	9
	0	1
	0	10
	0	1
	0	1
	20	1
	0	0
	0	0
	0	12
	0	5
	0	4
	0	2
	5	6
	0	8
	0	12
	0	7
	0	4
	0	4
	0	0
	0	1
	0	4
	0	7
	0	8
	0	2
	0	2
	0	4
	0	1
	0	5
	1	11
	0	10
	0	3
	0	5
	0	1
	0	5
	0	2
	0	0
	0	5
	0	2
	0	5
	9	19
	0	0
	0	4
	0	12
	0	3
	0	1
	0	10
	22	3
	0	3
	1	1
	57	1
	0	5
	0	0
	0	3
	0	11
	0	4
	0	2
	0	5
	0	6
	0	11
	0	2
	0	1
	0	6
	0	2
	0	5
	0	0
	0	5
	0	6
	0	2
	0	2
	0	3
	0	8
	0	1
	0	4
	0	6
	0	2
	0	6
	15	6
	0	3
	0	2
	0	1
	0	3
	0	0
	0	15
	0	1
	0	3
	0	2
	0	2
	0	2
	0	8
	0	1
	0	1
	0	3
	0	0
	0	6
	0	0
	0	4
	0	1
	2	3
	0	1
	0	3
	0	3
	1	5
	0	1
	0	0
	0	6
	1	3
	1	0
	0	0
	0	4
	0	1
	0	2
	0	3
	0	5
	0	3
	0	2
	0	4
	0	4
	0	0
	0	5
	0	10
	0	5
	0	2
	0	0
	0	3
	0	1
	0	0
	0	1
	27	3
	1	1
	0	4
	0	2
	0	0
	0	4
	0	0
	0	2
	0	0
	0	0
	0	1
	0	0
	0	0
	0	1
	0	8
	0	1
	0	3
	0	5
	0	4
	0	7
	0	4
	0	2
	0	0
	0	3
	0	2
	0	3
	0	4
	0	4
	0	1
	0	0
	0	2
	0	0
	0	2
	0	3
	0	8
	0	6
	0	0
	0	1
	0	2
	0	0
	0	3
[truncated: 253 more rows]

## Sheet: Fig. 5d
HA-Fluorescein Treatment
	HA		HA + NAG
	Control	GPR	Control	GPR
	8.3	38.7	7.9	19.85
	2	32.8	7.4	19.3
	1.2	25.4	3.4	18.3

## Sheet: Fig. 5e
Presto Tango
	NAG concentration	GPR-OE						Control
	0.04	0.748293	1.23566	0.709931	0.941945	1.51028	0.853893	1.06927	0.904321	0.87425	1.17448	1.00136	0.976316
	0.09	0.637925	0.718628	0.892846	0.814262	0.894103	1.0848	1.2041	1.06748	0.981796	1.30435	1.16794	1.08411
	0.19	1.07345	1.0764	0.997452	1.39877	1.36165	1.22535	1.22496	0.981559	0.963858	1.32438	1.07291	1.06324
	0.39	1.22469	1.14465	1.03316	1.61624	1.45817	1.28135	1.14173	0.966672	0.903008	1.23255	1.0466	0.992966
	0.78	1.18147	0.891439	1.20807	1.57098	1.13323	1.49176	1.12058	0.852464	0.749356	1.20989	0.927465	0.824802
	1.56	1.11946	1.37268	1.22329	1.47656	1.72812	1.5066	0.494513	0.687789	0.94539	0.544799	0.75029	1.02997
	3.125	1.41993	1.51991	1.39552	1.8388	1.90686	1.71322	0.713316	0.842223	1.00011	0.780616	0.915657	1.08756
	6.25	1.44008	1.46167	1.40016	1.84461	1.83216	1.71796	0.962446	0.981446	1.12774	1.05095	1.07018	1.2255
	12.5	1.65407	1.57162	1.67081	2.12139	1.96214	2.03835	1.03426	1.21399	1.24664	1.1439	1.32549	1.35746
	21.5	2.02355	1.96874	1.93017	2.60646	2.45783	2.35165	1.20864	1.41848	1.35025	1.3282	1.53213	1.46385
	43	3.02148	3.20902	3.24374	3.91907	3.99807	3.92563	1.27447	1.43863	1.51645	1.40338	1.55304	1.62822
	86	3.1365	3.09363	2.90633	4.11982	3.90309	3.52961	0.386073	1.59808	1.49464	0.444101	1.71451	1.61287
	HA concentration	GPR-OE					Control
	0.0005	1.04984	0.919953	1.22159	0.932582	1.06757	1.00707	1.13075	0.905015	0.921615	1.00512
	0.0011	1.11794	0.969835	1.28371	0.844755	1.11924	0.999375	1.17815	0.901969	0.91157	1.06419
	0.0022	1.00119	0.889393	1.14216	0.680078	1.03145	1.04351	1.03378	0.94308	0.959592	0.932722
	0.0044	0.895767	0.814609	1.01605	0.629468	0.941222	0.917956	1.02097	0.838289	0.933469	0.928981
	0.0089	1.22143	0.956581	1.37596	1.03971	1.09905	1.04907	1.13482	0.970558	1.06624	1.04216
	0.017	1.03406	1.36942	1.16135	0.944207	1.56293	1.00387	1.08492	0.930704	0.810433	0.993961
	0.03	1.4133	1.1793	1.58062	1.11505	1.34778	1.14951	1.1287	1.07453	1.08285	1.04108
	0.07	0.94466	1.08988	1.052	1.11374	1.24669	1.13148	1.13852	1.05717	0.747329	1.05355
	0.14	1.06386	1.10498	1.18885	1.09819	1.2613	1.19084	1.19041	1.10968	1.09277	1.10381
	0.28	1.30492	1.23556	1.45805	1.1927	1.41291	1.1818	1.17687	1.09429	1.11878	1.08466
	0.57	1.42283	1.44728	1.59583	1.35789	1.65456	1.17283	1.30117	1.07969	1.22664	1.19759
	1.14	1.55753	1.5155	1.77415	1.55892	1.74508	1.27027	1.38643	1.16988	1.2085	1.26128

## Sheet: Fig. 5f
HA Fluorescin Treatment
	Control	GPRWT	GPR131QQ132
	1.28	14.5	5.73
	2.85	15.1	4.89
	9.21	26.4	0.65
	11.6	25.2	0.62

## Sheet: Fig. 5g
Presto Tango
	NAG	GPRWT						GPR131QQ132
	0.04	1.2158	2.0691	1.95664	1.17352	0.857726	0.968751	0.785151	0.73126	1.48359	0.498681	1.42601	1.07531
	0.09	1.35185	1.46239	1.66258	0.762996	0.657937	1.05724	0.803497	0.80622	0.816253	0.513621	0.436434	0.272565
	0.19	1.49952	1.55215	1.79544	0.839273	0.49679	0.750572	1.34485	0.720367	0.587932	0.642365	0.54583	0.340886
	0.39	1.6687	1.38082	1.73468	1.20761	1.51701	0.966314	0.481152	0.469256	1.05719	0.387002	1.9061	0.291499
	0.78	1.75783	1.8971	1.78431	1.32783	1.69407	1.13197	1.36133	1.44618	0.73771	0.926293	1.46232	0.335379
	1.56	1.91638	1.75034	1.99432	1.5054	1.56275	0.939435	1.36219	0.750466	1.95571	1.4458	2.38844	1.08633
	3.125	1.86165	1.89768	1.99572	1.32732	1.10108	1.35926	0.493909	1.37867	0.596245	0.930595	0.963462	1.72198
	6.25	2.47256	2.40403	1.99746	2.4354	2.01874	1.23335	1.56758	0.614447	0.565143	2.63502	1.51377	0.419869
	12.5	2.94172	2.40119	2.51946	1.75228	1.60381	2.03469	1.61516	2.29984	0.768812	0.794654	1.18389	0.875875
	21.5	3.01008	3.17928	2.34732	2.99453	2.44962	2.5478	1.03082	1.19507	0.978787	1.00631	1.98732	3.66112
	43	3.25049	3.21501	2.91961	3.36194	3.56691	3.15752	1.64154	2.26874	2.22187	2.79402	-	-
	HA	GPRWT						GPR131QQ132
	0.0005	1.095	0.916859	0.988141	0.505799	1.2157	1.2785	1.3632	0.470826	1.16597	1.17359	0.914835	0.911572
	0.0011	0.888544	0.7616	0.849577	1.35068	1.11539	1.28022	0.501268	0.595692	0.636841	0.484892	0.624283	0.314604
	0.0022	0.909909	1.25735	1.09902	1.30795	1.4067	0.784261	0.824139	0.715655	0.935847	0.478815	0.709043	0.265667
	0.0044	1.13209	1.43828	1.10405	1.05633	1.08213	1.3784	0.520101	1.84473	0.765834	0.46455	0.341472	0.429878
	0.0089	1.02109	1.21853	1.35793	1.16226	1.27578	1.2894	1.89401	0.709077	1.02795	0.301554	1.47387	1.44207
	0.017	0.94422	1.22526	1.67921	1.01846	1.59996	1.46654	0.479082	0.705852	0.695146	0.305201	0.441329	0.399365
	0.03	1.31656	1.46643	1.61382	1.18589	1.4736	1.44315	0.613751	0.405942	0.285075	0.864682	1.16745	0.398085
	0.07	1.31361	1.36006	2.00503	1.32621	1.58345	1.50236	0.816786	0.532485	0.347637	2.99501	0.964923	0.391624
	0.14	1.46313	1.90995	2.21736	1.28702	1.67192	1.82256	0.988477	0.537387	0.401041	0.485724	0.33661	1.08717
	0.28	1.67935	1.96003	2.15931	1.47363	1.74308	1.80824	2.01888	2.06815	1.81919	0.552956	0.55462	0.888351
	0.57	2.07925	1.94247	2.32354	1.61512	2.09556	1.42593	5.45358	1.19964	0.595692	1.4857	0.680129	-
	1.14	2.07842	2.36736	2.38751	-	-	-	0.91624	1.05994	0.779765	-	-	-
