# Supplementary material for: Hyaluronic acid–GPRC5C signalling promotes dormancy in haematopoietic stem cells
Source: Nat Cell Biol. 2022 Jun 20;24(7):1038–48. doi: 10.1038/s41556-022-00931-x (PMC9276531; doi:10.1038/s41556-022-00931-x)
Supplement: Source Data Fig. 6 — Statistical source data. [file 41556_2022_931_MOESM8_ESM.xlsx]

## Sheet: Fig. 6b
SiC Division after 48h
			Not Divided								Divided
	Gprpos	Control	37.9	41.2	51.5	53	44.5	43.5	45	44.5	62	58.8	48.5	47	55.5	56.5	55	55.5
		NAG	67.1	61.1	62.5	66.6	57.7	56.5	50.4	50	32.8	38.9	37.5	33.4	42.3	43.5	49.6	50
		HA	54.5	76.2	58.8	83.3	50.6	50.6	45.2	60.4	45.4	23.8	41.2	16.7	49.4	49.4	54.8	39.6
	Gprneg	Control	48	30	42.8	31.8	20.7	26.7	24.8	28.6	52	70	57.2	68.2	79.3	73.3	75.2	71.4
		NAG	60	36.8	58	48	28.6	30.4	42.5	45.5	40	63.2	42	52	71.4	69.6	57.5	54.5
		HA	34.6	38.7	45.2	53.6	50.2	62.5	28.7	32.6	65.4	61.2	54.8	46.4	49.8	37.5	71.3	67.4

## Sheet: Fig. 6c
Transplantation
	Gprc5c POS
	Week	DMSO												NAG												HA
Primary	4	0.874372	0.959799	1.16583	1.01538	0.990769	1.02359	0.970256						1.19095	2.61307	1.43795	1.10564	1.26769								1.44724	1.58291	2.9397	1.24718	1.31692	1.18769	1.24308
	8	1.41045	1.03625	0.553305	1.04433	0.948582	0.693262	1.31383						2.2452	2.21002	1.46986	1.36348	1.4078								2.46269	1.75906	2.47868	1.32979	1.31383	1.28546	1.37234
	12	0.136378	2.11856	0.74506	1.10935	0.602108	1.09881	1.18972						2.92193	2.93489	1.12385	1.15283	1.17523								2.88954	2.85066	2.83447	1.16601	1.07378	1.15679	1.16996
	16	0.311518	1.5	1.18848	0.922983	0.937595	1.04597	1.09346						1.12268	1.09589	1.1239	0.704188	2.08639								1.1105	1.01796	1.00944	1.06058	1.68848	2.14398	2.32199
Secondary	4	1.39381	0.765487	0.840708	0.833477	1.16652	0.333887	1.45764	1.20847	0.795661	0.69909	1.50525		1.55752	2.58407	0.871441	1.48256	1.41777	1.37719	0.892232	1.38978					1.09292	1.12683	1.20349	1.95847	1.19874	1.52204	1.56193
	8	1.4336	0.688129	0.87827	1	0.522068	0.911728	1.5662	0.706629	0.649506	1.64386	-		0.78169	1.95573	0.837366	0.525851	1.57755	1.43865	1.33286	1.72849					1.97384	1.10081	2.25095	2.79571	1.47461	0.880113	1.30959
	12	1.48796	0.597111	0.914928	1	0.525071	1.42479	1.05014	0.699831	0.934233	1.36594			0.910112	2.90851	1.15224	0.726585	1.55251	1.28836	1.3575	0.969646					2.78812	1.37821	1.87323	2.10028	1.00337	1.36256	-
	16	1.36612	0.617486	1.01639	1	1.68246	1.01649	0.301052	1.05309	0.411252	1.53566			1.57377	2.90164	1.42471	1.48773	0.576399	1.14105	1.60222	1.33835					2.93443	1.64865	2.79631	2.26665	1.42155	0.720285
	Gprc5c neg
	Week	DMSO													NAG													HA
Primary	4	1.26648	1.06241	0.671108	1.26469	0.844884	0.847525	1.0429							0.542777	0.439691	0.250351	0.90033	1.3835	1.50495	0.855446							0.931978	0.456522	0.624825	1.02442	1.20396	0.16	0.736634
	8	1.33369	2.28358	1.54158	1.03546	0.797872	1.31028	1.2039							1.58316	1.03305	0.348614	0.884752	0.66844	0.012234	0.25							1.84542	2.14286	2.21642	1.36879	0.902482	1.04965	0.780142
	12	2.86686	2.59799	1.64885	0.849802	1.13307	1.05534	-							2.06673	2.23518	2.93165	0.437418	0.484848	0.0179183	-							2.44898	2.61743	2.51377	0.119895	1.06456	0.977602	0.600791
	16	1.05497	2.03927	1.37173	0.85723	0.825571	1.04718	0.953425							1.69372	0.685864	0.0743455	0.449315	0.455403	0.0130289	-							2.04188	2.10995	2.06283	0.0864536	1.01431	0.926636	0.517504
Secondary	4	0.152212	1.60619	0.116825	0.609146	0.0462468	0.637874	0.956811	0.842193	0.183275	0.619314				0.5	1.88053	0.0331858	0.284728	0.00448663	0.016566	0.0334771	0.642857	0.919435	1.21844	0.0789363	0.00545836	0.373688	0.606195	1.26991	1.5531	0.66264	0.0186368	0.0733391	1.46512	0.0667774	0.0343854	0.0728482	0.682295	0.0308607	0.175717
	8	0.0531187	0.347082	0.239247	0.889785	0.408602	0.518285	1.0517	0.0727786	0.524683	1.1763				0.0660966	0.814889	0.437626	0.111694	0.0258065	0.0544355	0.00416667	2.16015	0.0620429	0.00832282	0.399859	0.0624118	0.704513	1.64789	1.23139	0.44668	0.649194	0.0205645	0.106452	0.156242	1.92938	0.934426	0.0349083	0.00507757	0.399859	0.964739
	12	0.29374	1.1557	0.0379808	0.576923	0.838141	0.213718	1.19773	0.0131535	0.814503	0.436762				0.669342	2.30177	0.017817	0.0793269	0.0232372	0.00657051	0.0383013	1.62346	0.0454115	0.0173131	0.150084	0.0350759	0.816189	0.104494	2.04173	0.515249	0.74359	0.0538462	0.0105769	1.22327	1.6036	0.210028	0.0131535	0.0112985	0.718381	0.011973
	16	0.152459	1.07104	0.0911197	0.974903	0.785714	1.50331	0.137479	0.444532	0.0653724	0.993661				0.510383	0.228415	2.56831	0.111004	0.0332046	0.0233591	0.00106178	0.0120732	0	1.60068	0.154517	0.139303	0.667987	0.622951	0.148634	2.1694	0.0546332	0.0111969	0.777992	0.135532	1.81098	0.720499	0.679873	0.0121236	0.266244	0.058954

## Sheet: Fig. 6e
SiC Division after 48h
		Not Divided						Divided
WT	DMSO	47	42.5	44.4	32.4	36.7	35	52.9	57.5	55.5	67.6	63.3	78.5
	NAG	50	68.5	57.57	60.5	56.5	44	50	31.5	42.53	39.5	43.5	56
	HA	57	52.3	51.7	52.6	60.3	50.6	43	48.7	48.2	47.4	39.7	49.4
Gpr-KO	DMSO	22	33	32	14.6	20.6	33.8	78	67	64	85.4	79.4	66.2
	NAG	33.3	34.4	50	33.6	43.2	23.5	66.7	65.6	50	66.4	56.8	76.5
	HA	26.7	23	34.5	37.8	32.1	24.5	73.3	76.9	65.5	62.2	67.9	75.5

## Sheet: Fig. 6f
Transplantation
	WT
	Week	DMSO									NAG									HA
	4	1.61761	0.532325	0.850069	0.392683	1.63902	1.50976	1.03902	0.37561	1.0439	1.72902	1.15131	1.00275	0.878955	0.990244	1.28293	1.34634	1.30244	1.23902	1.01513	0.961486	0.771664	2.08803	1.16341	1.59024
	8	0.556661	1.76244	0.680899	1.26523	0.180459	0.549441	1.68109	1.72646	0.597328	5.79775	1.45425	2.14767	0.272552	1.90792	0.970344	1.44921	1.57271	1.78694	4.61316	6.52006	0.530658	2.77368	1.14929	1.74158
	12	2.13797	0.369441	0.492588	0.910843	1.58623	1.57177	0.446127	0.208606	1.27642	10.553	2.63398	2.58267	0.0478905	1.11945	1.58003	1.54699	1.5821	-	2.34322	0.374572	2.2577	2.51425	1.35284	1.52014
	16	0.56599	1.89086	0.543147	0.877331	0.877331	1.7684	0.961727	1.42493	0.0902846	8.19797	2.34772	1.80203	0.630711	1.55447	1.5054	1.57802	1.69185		7.41117	2.01777	2.34772	4.67005	1.55643	1.76644
	4	1.80536	0.918195	0.276446	1.30558	0.694418	-	-	-	-	1.36389	0.857546	0.488011	2.77856	4.20057	-	-	-		4.73907	5.33145	4.33004	2.2426	1.45695	2.73415
	8	1.80049	1.15937	0.040146	1.54682	0.45318					2.38443	0.931873	1.1618	6.18005	1.48929	2.83158				1.3747	2.39659	3.36983	3.44282	1.43816	2.72931
	12	2.05405	0.899099	0.0468469	1.5307	0.469302					1.61982	0.843243	1.67387	7.0991	1.62321	4.82759				2.41441	1.73514	2.79279	1.32973	1.84188	2.52313
	16	1.52201	1.44324	0.034749	1.62189	0.378109					0.312741	1.24402	3.10425	7.27413	1.8408	5.81095				2.19151	2.5251	2.14981	1.87181	1.46269	1.49254
	Gpr-KO
	Week	DMSO											NAG												HA
	4	0.676754	0.924347	0.260798	0.664374	1.61707	1.10976	1.13415	0.980488	0.943902	0.0502439	0.843902	0.874828	0.495186	0.870702	1.44429	0.956098	0.997561	0.680488	1.1	0.973171	1.50244	1.41463	0.856098	0.870702	0.949106	0.449794	0.664374	1.21951	1.3122	0.814634
	8	0.651043	1.0305	0.321669	2.10915	1.56263	1.16693	1.85499	1.68865	1.36604	1.30051	1.22742	0.963082	0.259069	0.541252	1.46388	1.12157	0.74351	1.90288	2.07679	1.42905	0.330169	-	-	0.39679	0.461316	0.554735	0.82825	1.52483	1.63572	1.86508
	12	0.18301	0.63626	0.123147	3.33523	1.73494	1.71635	0.914974	0.125783	0.0334596	1.06988	1.5346	0.663626	0.242873	0.189852	1.22976	0.0890189	0.134458	0.192289	0.33253	1.63373	1.77831	0.654733	-	0.129989	0.106043	0.301026	1.04303	1.44578	1.37143	-
	16	0.211929	0.612944	0.395939	2.38579	1.69971	1.72326	0.906771	0.855741	1.12071	1.51914	1.58979	0.786802	0.190355	0.604061	1.10152	1.30128	1.53091	0.315996	1.5525	0.263003	1.68597	1.737	0.561335	0.432741	0.532995	0.619289	1.52306	1.105	1.45829	-
	4	0.0217597	4.63576	2.31788	0.167842	0.122708	0.108604	0.0479549	-	-	-	-	0.152327	0.0874471	1.41044	0.683065	3.01798	1.42857	3.00851	-	-	-	-	-	0.540208	1.38127	1.64617	0.403385	0	-	-
	8	0.139903	0.0547445	0.115572	0.180049	4.6085	4.36561	0	2.56312	1.99425			0.212895	0.138686	0.0279805	0.144769	1.38063	4.74912	0.380313	1.02908	1.18249	1.0163			0.053528	0.103406	0.833333	0.206813	1.68744	1.15053	2.48642
	12	0.0234234	0.255856	0.0720721	5.08831	5.92935	1.48024	4.12111	-	-			0.126126	0.401802	0.607207	2.34651	3.39781	1.00084	1.36249	3.27166	0.178378	-			0.0198198	0.104505	0.0378378	1.455	1.95963	2.52313	4.17157
	16	0.0532818	0.0486487	0.034749	0.0393822	7.25373	7.30348	1.10448	3.65174				0.0324324	0	0.0555985	0.449421	4.47761	5.17413	1.9005	1.43284	4.70647	1.17413			0	0	0.0178378	0.0509652	3.8209	2.1592	4.04975

## Sheet: Fig. 6h
SiC Division after 48h
		Not Divided								Divided
WT	DMSO	65	60	41.6	45	61	27.2	42.8	33.3	35	40	58.4	55	39	72.8	57.2	66.7
	NAG	70	78	87.5	69.5	68.5	66.6	65	44	30	22	12.5	30.5	31.5	33.4	35	56
	HA	72	72	65	62.9	65	81	100	65	28	28	35	37.1	35	19	0	35
Gprc5c KO	DMSO	57	55	44	53.8	52.9				43	45	66	36.2	47.1
	NAG	51	57	47.7	38.4	52.6				49	43	52.3	61.6	47.2
	HA	42	43	36.3	45.45	45.45				58	57	63.7	54.55	54.65

## Sheet: Fig. 6i
Gene Expression
	Rar beta - WT mice				Cyp26b1 - WT mice				Epcr - WT mice				Pcna - WT mice				cdk6 - WT mice
	PBS	NAG	HA		PBS	NAG	HA		PBS	NAG	HA		PBS	NAG	HA		PBS	NAG	HA
	0.643041	15.1593	2.29026		0.572014	7.55488	2.06102		1.26761	0.767093	1.95659		1.25851	0.757952	0.378959		0.7874	1.11709	0.222473
	0.831252	10.7398	2.40225		1.22741	8.66614	1.72591		-	1.17057	1.41746		0.761276	1.29317	0.336815		0.607448	1.68549	0.210144
	0.625922	20.5047	2.03476		0.683409	11.2614	2.22645		0.991116	1.24039	1.61443		1.20914	-	0.322603		0.492264	1.37006	0.270874
	1.79569	1.0843	3.00255		1.4755	2.0051	1.4684		0.575212	1.48057	2.30578		0.836566	0.403221	0.443787		1.51835	0.546831	0.491743
	1.32218	1.94434	3.48879		1.04987	5.13951	1.48859		0.827849	1.64179	2.272		1.03187	0.247634	0.361284		1.82249	0.225561	0.308115
	1.25888	2.38452	2.2298		1.34539	2.07646	0.965815		0.811493	2.11022	2.1253		1.26539	0.353102	0.387145		1.53482	0.327992	0.426644
	1.72888	0.570006	3.29932		1.32974	0.48141	1.20583		0.516068	0.928315	0.733655		0.836397	1.22575	0.39241		0.781809	0.831615	0.583841
	1.6202	0.677068	3.40766		0.361817	0.373489	1.58988		0.897952	0.891029	0.99717		0.666311	0.505127	0.473288		0.69313	0.738637	0.830142
	0.973223	2.20723	1.28866		0.831107	1.01279	1.10353		0.613503	0.720967	0.882028		0.749273	0.438761	0.40437		0.845419	0.838105	0.593954
	0.594397	1.73282	2.23015		0.975996	1.05049			1.18491	1.08576	0.924767		1.25484	0.469035	0.630717		1.25464	0.688633	0.533137
	0.61713	2.08483	1.56356		1.41903	1.38209			1.47979	0.918795	1.49678		1.24483	0.342507	0.428258		0.997947	0.696828	0.789217
	0.214431	1.34201	1.93265		1.80571	0.950836			2.00605	0.901924	1.27203		1.53311	0.483141	0.640534		1.74336	0.630597	0.935929
	0.350674	2.17631	2.71621														0.996699	0.826279	0.59805
	2.3378	2.12764	9.58259														0.84036	0.933693	0.588141
	2.00714	2.0752	4.31367														1.17324	0.926802	0.635433
	1.72377	4.90041	2.11914														1.19375	0.694777	0.591783
	1.64416	2.62291	1.63537														0.982555	0.718015	0.811311
			1.24261														0.86759	0.510879	0.634828
			1.57348															0.424643	0.67512
			1.741																0.828401
			1.4
	Rar beta - Gprc5c-KO mice				Cyp26b1 - Gprc5c-KO mice				Epcr - Gprc5c-KO mice				Pcna - Gprc5c-KO mice				cdk6 - Gprc5c-KO mice
	PBS	NAG	HA		PBS	NAG	HA		PBS	NAG	HA		PBS	NAG	HA		PBS	NAG	HA
	0.573076	2.57761	2.07088		1.654	0.940585	0.925481		1.0469	1.23652	0.782804		0.97135	1.50038	1.43934		1.81365	1.24005	1.00456
	0.623988	1.5828	2.07433		1.5713	0.939514	0.811499		1.0905	1.5919	0.908271		1.16828	1.3665	0.955108		1.20056	1.00859	1.04795
	0.950041	2.16696	1.84368		1.41078	1.09962	0.618335		0.962552	1.14652	0.802448		0.815183	1.36281	1.29539		0.889558	1.35095	0.957759
	0.944907	0.970853	0.59162		1.03804	1.11233	0.469195		0.87791	0.909629	0.662321		1.07306	0.892338	0.905079		0.825024	0.742191	0.800331
	1.7343	0.709309	0.549089		0.68791	1.58262	1.53068		1.25586	1.01161	0.784733		0.970553	0.896774	0.705766		0.839137	0.614836	0.820822
	1.79621	0.83137	1.03307		0.381944	1.84234	1.63878		0.825376	1.02931	0.636361		1.03796	0.875287	0.721674		0.745743	1.20766	0.699161

## Sheet: Fig. 6j
SiC Division Kinetics
	LT-HSC GPRpos
	Time (h)	DMSO				NAG				HA
	24	100	100	100	100	100	100	100	100	100	100	100	100
	48	57.1	47	64.2	62.5	84.6	62.5	75	72.7	77.7	83.3	76	86.6
	72	26.9	15.6	25.4	26.8	27.2	40.3	35	25.4	33.33	50	35.6	40
	96	0	0	0	5	5	0	0	0	10	0	0	5
	LT-HSC GPRneg
	Time (h)	DMSO				NAG				HA
	24	100	100	100	100	100	100	100	100	100	100	100	100
	48	45.8	46.66	45.8	46.15	53.8	47.6	62.9	62.5	50	50	70	57
	72	14.4	20.5	18.5	30.3	6	10.8	15.6	20.4	6	18.5	16.8	12.7
	96	0	0	0	0	0	0	0	0	0	0	0	0

## Sheet: Fig. 6k
												Transplantation
													Control	HA	Control	HA
													0	22.1	0	0.6
													0.00567	2.9	0.029	0.098
													0.0042	2.25	17.1	37.2
													0.02	5.8	0.12	0.01
													0.00969	41.9	0.15	0.01
													1.77	13.9		40.2
