# Supplementary material for: Hyaluronic acid–GPRC5C signalling promotes dormancy in haematopoietic stem cells
Source: Nat Cell Biol. 2022 Jun 20;24(7):1038–48. doi: 10.1038/s41556-022-00931-x (PMC9276531; doi:10.1038/s41556-022-00931-x)
Supplement: Source Data Extended Data Fig. 2 — Statistical source data. [file 41556_2022_931_MOESM9_ESM.xlsx]

## Sheet: Extended Data Fig. 2c
qPCR of GPRC5C BM
	GPRpos	GPRneg
	1.1647	1.01566
	1.92238	1.00164
	2.43789	1.01626
	2.05277	1.0064
	1.59965	1.005
	1.16145	1.0264

## Sheet: Extended Data Fig. 2e
qPCR CDK6 BM
	GPRpos	GPRneg
	0.138318	1.02682
	0.123223	0.92363
	0.11661	1.05441
	0.482985	0.885225
	0.766177	0.957567
	0.613617	1.3639
	0.652207	1.09238
	0.669381	0.671189

## Sheet: Extended Data Fig. 2f
FACS CDK6 BM
	GPRpos	GPRneg
	2.06	6.16
	2.946	7.158
	3.708	5.616
	2.619	3.427
	2.782	4.15
	2.634	3.723
