# Supplementary material for: Hyaluronic acid–GPRC5C signalling promotes dormancy in haematopoietic stem cells
Source: Nat Cell Biol. 2022 Jun 20;24(7):1038–48. doi: 10.1038/s41556-022-00931-x (PMC9276531; doi:10.1038/s41556-022-00931-x)
Supplement: Source Data Extended Data Fig. 3 — Statistical source data. [file 41556_2022_931_MOESM10_ESM.xlsx]

## Sheet: Extended Data Fig. 3a
LT-HSC Frequency
	GPRpos	GPRneg
	3.05	1.27
	2.44	1.67
	3.58	1.92
	2.07	0.93
	3	1.24
	2.68	1.99
	3.74	2.27

## Sheet: Extended Data Fig. 3c
Lineage Distribution
			CD34									CD33									CD19
		GPRpos	1.37178	3.66667	4.86679	1.92394	4.33756	2.45059	4.35329	4.39863	4.00335	98.5652	37.7261	44.2626	10.4298	12.6691	95.3557	25.9523	95.4345	27.5624	0.0630004	55.6072	50.8706	87.6463	82.9933	2.19368	69.6944	0.166912	68.4343
		GPRneg	12.0729	0.801083	19.9832	15.1696	4.64447	5.33931	3.8423	3.33128	4.3617	86.2007	97.5968	60.0336	82.3491	95.0473	52.4761	95.1043	95.7228	63.617	1.72643	1.60217	19.9832	2.48131	0.308261	42.1846	1.05337	0.945918	32.0213

## Sheet: Extended Data Fig. 3d
Single Cell Differientation
		EryMyNK		EryMegMy		MegMyNK		EryMy		MegNK		MyNK		NK		My		Ery		Undifferentiated
	LT-HSC GPR+	4	1.44928	0	0	0		32	15.942	4	0	0	7.24638	0	0	44	62.3188	0	1.44928	16	11.5942
	LT-HSC GPR-	3.90625	1.80995	1.5625	0.452489	0		33.5938	17.6471	0	0	3.90625	6.33484	0	0.452489	42.1875	61.086	1.5625	1.80995	13.2812	10.4072

## Sheet: Extended Data Fig. 3f
Cell Cycle
		Go		G1		G2/S/M
	Gppos	85.6	88.9	14.4	11.1	0	0
	Gpneg	71.5	73.5	28.9	26.3	0.064	0

## Sheet: Extended Data Fig. 3g
CB qPCR CDK6
	GPRpos	GPRneg
	0.9978	2.5414
	1.0169	2.3426
	0.9761	1.7751
	1.0432	1.0904
	0.92	1.3561
	1.0571	1.0234
	0.9887	1.2474
	0.8001	1.0776

## Sheet: Extended Data Fig. 3h
Lineage Distribution of CB Gppos/neg HSCs
		CD34						CD33						CD19
	GPRpos	5.4878	11.5426	11.789	17.0418	10.1423	18.7187	37.3476	62.028	67.5284	36.4416	53.8892	28.5285	57.1646	26.4293	20.6825	46.5166	35.9685	52.7528
	GPRneg	13.5476	10.5777	10.8471	23.1437	17.6647	17.088	72.9047	72.6423	74.4835	6.04766	15.0699	26.8959	13.5476	16.7799	14.6694	70.8087	67.2655	56.0162

## Sheet: Extended Data Fig. 3i
Engraftment of CB GPRpos/neg-HSCs in the PB
	Week	GPRpos							GPRneg
	10	0.65	3.59	16.8	20	10.8	7.88	20.7	1.27	0.23	3.69	0.58	10.1	5.04	8.9
	14	87.4	47.1	92.2	39.7	32.4	57.6	22.4	6.9	5.64	22.5	22.3	9.48	25	32.3
	18	28.2	27.3	24.3	25.2	34	70.1	39.8	22.6	8.82	4.93	1.89	9.83	14.3	39.8
		Replicate A				Replicate B			Replicate A				Replicate B

## Sheet: Extended Data Fig. 3j
LT-HSC frequency
		GPRpos	GPRneg
		3.63	2.2
		2.43	1.35
		4.24	0.8
		3.53	1.39
		2.99	1.15
		2.72	0.049

## Sheet: Extende Data Fig. 2u
SiC Division
		Not Divided		Divided
	Gppos	40	35	60	65
	Gpneg	20.7	9	79.3	90
