# Supplementary material for: Hyaluronic acid–GPRC5C signalling promotes dormancy in haematopoietic stem cells
Source: Nat Cell Biol. 2022 Jun 20;24(7):1038–48. doi: 10.1038/s41556-022-00931-x (PMC9276531; doi:10.1038/s41556-022-00931-x)
Supplement: Source Data Extended Data Fig. 4 — Statistical source data. [file 41556_2022_931_MOESM11_ESM.xlsx]

## Sheet: Extended Data Fig. 4b
GPRC5C KD Efficiency
	shRenilla	shGPR 1	shGPR 2
	10.7	6.88	6.15
	8.24	7.64	5.26
	8.57	5.08	6.25
	8.79	7.84	6.15

## Sheet: Extended Data Fig. 4c
GPRC5C qPCR
	shRenilla	shGPR 1	shGPR 2
	1.00889	0.614796	0.59328
	0.936967	0.671034	0.593338
	1.05787	0.663742	0.612183

## Sheet: Extended Data Fig. 4d
Cell Cycle
		G0				G1				S/G2/M
	shRenilla	9.09091	8.52348	9.09091	8.3275	57.3838	53.5148	69.1235	77.0769	33.5253	37.9617	21.7856	14.5956
	shGPR 1	5.46755	6.59229	7.97856	5.76128	55.6975	55.7809	66.6397	67.299	38.835	37.6268	25.3817	26.9398
	shGPR 2	0	3.12754	5.2621	5.55	70.3	64.0739	57.9232	54.553	29.7	32.7985	36.8147	38.1664

## Sheet: Extended Data Fig. 4e
Single Cell Division
			Not Divided							Divided
		shRenilla	70.5	66.6	84.2	65.5	65.2174	47.3684	56	29.4	33.3	15.7	34.5	34.7826	52.6316	44
		shGPR 1	30.2	47.3	50	50	33.3333	33.3333	47.0588	68	52.6	50	50	66.6667	66.6667	52.9412
		shGPR 2	57.1	45.8	52.2	35.2941	30.7692			42.8	54.2	48	64.7059	69.2308

## Sheet: Extended Data Fig. 4g
CD34+EPCR+ Efficiency
	shRenilla	shGPR 1	shGPR 2
	3.57	1.59	4.62
	9.09	1.76	1.75
	4.29	1.69	1.08
	8.69	0.98	1.54

## Sheet: Extended Data Fig. 4o
Colony Forming Unit Assay
	Primary Plating				Secondary Plating
	shRenilla	shGPR 1	shGPR 2		shRenilla	shGPR 1	shGPR 2
	14	15	17		98	50	62
	17	20	19		78	90	48
	11	15	10		69	89	45
	13	12	20		88	76	58
	14	20	30		94	50	40
	7	16	17		60	67	35
	5		13
	16		16

## Sheet: Extended Data Fig.4n
MitoTracker Red
	shRenilla	shGPR 1	shGPR 2
	5.202	4.142	5.688
	5.774	3.761	8.281
	4.751	3.656	7.852
	5.556	4.682	4.614
	5.713	4.614	4.811
	3.279	5.05	6.559
	3.273	5.125	5.336
	3.292	5.268	6.631
	4.116	5.336	7.957
		6.631	6.821

## Sheet: Extende Data Fig. 4f
CDK6 Expression by qPCR
	shRenilla	shGPR 1	shGPR 2
	0.757313	1.10334	1.2213
	1.00978	1.53976	1.07827
	1.0001	0.924951	1.56301
	1.12721	1.23844	1.51056
	1.11827	1.10596	1.67906
	1.01998	1.27324	1.36637
	0.675365	1.35	1.40763
	1.06014	1.11478	1.10355
	1.06199		1.3694
	0.792307		1.27053
	1.16292		1.22111
	1.45158		1.98818
	0.631442		1.43245
	0.711439		1.08606
	1.24431		1.40437
	1.10437		1.58825
	1.23782
	1.68495
	1.31249
	0.984546
	1.18631
	0.77224
	1.03528
	1.48904
