# Supplementary material for: Hyaluronic acid–GPRC5C signalling promotes dormancy in haematopoietic stem cells
Source: Nat Cell Biol. 2022 Jun 20;24(7):1038–48. doi: 10.1038/s41556-022-00931-x (PMC9276531; doi:10.1038/s41556-022-00931-x)
Supplement: Source Data Extended Data Fig. 5 — Statistical source data. [file 41556_2022_931_MOESM12_ESM.xlsx]

## Sheet: Extended Data Fig. 5a
# of Mononuclear Cells
	WT	Gpr-KO
	1.27776	1.24228
	1.72245	1.88154
	1.81027	1.76826
	1.76537	1.59581
	1.96151	1.52334
	1.97452	1.58479

## Sheet: Extended Data Fig. 5b
Lineage Distribution
	Myeloid			B cell			T cells
	WT	Gpr-KO		WT	Gpr-KO		WT	Gpr-KO
	39.5	45.4		21.5	25.2		15.7	11.9
	40.6	48.9		23.3	19.7		13.6	8.13
	37.3	41.4		23	23.3		11.6	6.92
	40.8	40.5		22.5	25.7		2.17	12
	39.5	42.9		24	23.7		12.2	11.3
	38	39.4		23.4	25.7		10.6	10.5

## Sheet: Extended Data Fig. 5c
HSC/MPP Frequency
	HSC		MPP1		MPP2		MPP3/4
	WT	Gpr-KO	WT	Gpr-KO	WT	Gpr-KO	WT	Gpr-KO
	0.026	0.019	0.026	0.019	0.039	0.015	0.5	0.23
	0.031	0.016	0.031	0.016	0.041	0.037	0.52	0.44
	0.018	0.021	0.018	0.021	0.036	0.026	0.43	0.35
	0.023	0.021	0.023	0.021	0.053	0.034	0.56	0.42
	0.016	0.036	0.016	0.036	0.02	0.064	0.27	0.71

## Sheet: Extended Data Fig. 5e
Expression of other GPRC5 members
		WT		Gpr-KO
	Gprc5b	0.852124	1.14788	0.0770719	0.0583456
	Gprc5c	1.25386	0.746145	0.683867	1.47212

## Sheet: Extended Data Fig. 5h
ROS
	WT	Gpr-KO
	3.266	5.439
	3.372	7.173
	3.434	7.886
	4.219	7.284

## Sheet: Extended Data Fig. 5k
HSC frequency
	WT	Gpr-KO
	0.0892	0.03
	0.23	0
	0.064	0
	0.15	0
	0.0477	0.0327
	0.1	0.0852
	0.0353	0
	0.0888	0
	0.0311
	0.0901

## Sheet: Extended Data Fig. 5l
Lineage Distribution
	B cell			Myeloid Cells			T cells
	WT	Gpr-KO		WT	Gpr-KO		WT	Gpr-KO
	6.89	45.5		52	20.3		2.25	4.7
	12.7	40.1		50.8	40.9		2.3	3.92
	9.22	7.68		47.8	48.5		1.58	0.11
	20.6	9.56		45.7	46.6		1.79	6.62
	14.3	25.8		47.9	29.7		3.74	2.17
	19.6	28.5		27.3	3.57		4.65	7.22
	3.37	6.8		13.9	9.41		2.01	2.17
	9.02	13.1		18.1	24.9		2.28	-
	14.3	15.6		13.4	61.5		2.83	0.25
	4.67	12.6		9.47	41.7		1.94	0.74
	29.5	18.1		22.8	42.7		1	1.74
	17.5	13.2		29.2	37.4		2.17	1.06
	28.1	37.1		26.4	10.3		1.79	2.67
	45.9	28.3		10.4	22.6		4.92	3.15
	19.7	12.8		43.8	38		0.54	1.81
	27.5			28.5			1.92
	19.4			50.2			3.09

## Sheet: Extended Data Fig. 5m
Homing
	WT	Gpr-KO
	6.48	5.2
	3.81	4.64
	5.11	4.57
	2.72	5.95
		4.4

## Sheet: Extended Data Fig. 5n
Reverse Transplantation
		WT						Gpr-KO
Primary	4	69.7	79.3	81.2	85.3	82.7	73.9	88.1	88.2	63.8	70.6	83.5
	8	92.1	93.7	91.1	90.9	93.8	90	94.5	92.2	85.7	90.9	92.3
	12	93	90	91.9	91.2	88.4	91.2	87.4	95.6	92.7	90	92.3
	16	96.3	94.1	94.3	93.1	96.3	95.3	94.2	95.8	89.9	92.6	96.3
Secondary	4	75.9	83.9	84.1	83	66.3	72.2	86.4	88.1	66.3	87.4	61.6
	8	81.9	89	85.4	92	74.3	85.1	76.9	84.6	88.1	71.2	90.6
	12	85.7	84.9	82.5	91.2	75.2	84.5	86.3	81.2	71.8	73.7	87.6

## Sheet: Extended Data Fig. 5o
HSC from Reverse Transplants
	WT	Gpr-KO
	0.45	0.24
	0.19	0.09
	0.29	0.25
	0.42	0.17
	0.12	0.19
	0.15

[truncated: 2 more sheets: Extended Data Fig. 5p, Extended Data Fig. 5q]
