# Supplementary material for: Hyaluronic acid–GPRC5C signalling promotes dormancy in haematopoietic stem cells
Source: Nat Cell Biol. 2022 Jun 20;24(7):1038–48. doi: 10.1038/s41556-022-00931-x (PMC9276531; doi:10.1038/s41556-022-00931-x)
Supplement: Source Data Extended Data Fig. 6 — Statistical source data. [file 41556_2022_931_MOESM13_ESM.xlsx]

## Sheet: Extended Data Fig. 6c
CD34+EPCR+(%)
	Control	GPR-OE
	0.332598	0.7557
	0.32566	0.450236
	0.037075	0.931486

## Sheet: Extended Data Fig. 6i
Mitochondria Gene/Housekeeping Gene
	Control	GPR-OE
	1.32863	0.728075
	1.21657	0.819831
	1.22134	0.819238
	1.36595	0.691747
	1.2381	0.806871
	1.38419	0.671115
	1.26339	0.780693
	1.25291	0.797795
	1.26495	0.780959
	1.20125	0.839172
	1.21279	0.824633
	1.61189	0.473207
	1.31316	0.729975
	1.47712	0.589197
	1.08354	0.937096
	1.13493	0.884724
	1.31025	0.744693
	1.33581	0.720131

## Sheet: Extended Data Fig. 6k
Colony Forming Unit Assay
	Primary			Secondary
	Control	GPR-OE		Control	GPR-OE
	108	81		21	73
	110	65		15	67
	115	58		16	23
	137	50		13	18
	148	47		9	17
	77	44		9	16
	45	41		3

## Sheet: Extended Data Fig. 6m
Cell Cycle
		G0							G1							G2/S/M
	Control	13.2	16.9	16.7	13.2	15.5	13	24.3	71.7	69.8	70.8	70.9	47.4	51.1	49.8	15.1	12.3	11.5	17.2	39	24	33.5
	GPR-OE	28.9	30	32	25	28.2	27.8	23.8	47.1	45.8	64	50	46.2	48	55	24	22.5	4	25	25.6	24.2	19.4

## Sheet: Extended Data Fig. 6n
SiC Division
		Undivided					Divided
	Control	30.7692	10.7143	26.8293	26.8293	17.3077	69.2308	89.2857	73.1707	73.1707	82.6923
	GPR-OE	40	34.4828	41.4634	48.1481	59.2593	60	65.5172	58.5366	51.8519	40.7407

## Sheet: Extended Data Fig. 6o
qPCR CDk6
	Control	GPE-OE
	2.41015	0.49179
	1.54922	0.52706
	0.579804	-
	1.03626	0.0262521
	1.39337	0.361064
	0.818471	0.3233
	0.617979	0.540722
	0.675324	0.575602
	0.970636	0.537693
	1.07209	0.586386
	0.924784	0.397887
	0.973221	0.396166

## Sheet: Extended Data Fig. 6p
CD34+EPCR+
	Control	GPR-OE
	4.07	5.72
	6.86	5.56
	2.89	8.5
	4.86	7.89
	5.6	8.13
	2.71	7.48

## Sheet: Extended Data Fig. 6q
CD34+CD90+ Expression
	Control	GPR-OE
	5.88	6.93
	6.62	10.2
	7.22	11.2
	7.9	8.42
	6.72	9.97
	6.02	9.03

## Sheet: Extended Data Fig. 6r
ROS
	Control	GPRC5C-OE
	8.392	5.75
	7.397	6.002
	8.658	5.964
	7.546	2.568
	10.11	0.858
	7.221	5.938
