# Supplementary material for: Hyaluronic acid–GPRC5C signalling promotes dormancy in haematopoietic stem cells
Source: Nat Cell Biol. 2022 Jun 20;24(7):1038–48. doi: 10.1038/s41556-022-00931-x (PMC9276531; doi:10.1038/s41556-022-00931-x)
Supplement: Source Data Extended Data Fig. 7 — Statistical source data. [file 41556_2022_931_MOESM14_ESM.xlsx]

## Sheet: Extended Data Fig. 7a
Calcium Flux
	Glucuronic Acid							Glucosamine Hydrochloride								NMB
	GPR-OE			Control				GPR-OE			Control					GPR-OE			Control
	1	2	3	1	2	3		1	2	3	1	2	3	4		1	2	3	1	2	3	4
	0.838828	0.838828	1.32234	1.17933	0.705463	1.1152		0.959707	0.959707	1.08059	1.10187	1.12143	0.766096	1.01059		0.936441	1.01695	1.04661	1.13855	1.11593	0.810556	0.934967
	0.728938	0.769231	0.849817	1.21496	1.12589	1.11164		1.41758	1.41758	1.09524	1.11165	1.10839	1.04645	0.987775		0.927966	0.983051	1.00847	1.26296	1.10839	1.03299	0.968897
	0.739927	0.765568	1.09524	1.21496	1.12589	1.10451		1.41758	1.41758	1.09524	1.11165	1.10513	1.04645	0.987775		0.927966	0.944915	0.983051	1.26673	1.13101	1.03299	0.968897
	0.739927	0.765568	1.09524	1.23278	1.06532	1.13302		1.56777	1.56777	1.17216	1.10513	1.07253	1.05297	0.994295		0.961864	0.889831	0.923729	1.25542	1.08954	0.976437	0.991517
	0.769231	0.769231	1.18315	1.17577	1.02969	1.15439		1.45055	1.45055	1.13187	1.12795	1.01711	1.05297	0.987775		0.894068	0.911017	0.940678	1.2328	1.08954	0.965127	0.987747
	0.765568	0.783883	1.25275	1.14014	1.00475	1.14371		1.48718	1.48718	1.10989	1.07579	1.00407	1.05623	0.994295		0.894068	0.90678	0.872881	1.17248	1.08577	0.965127	1.02168
	0.772894	0.761905	1.32234	1.09026	0.986936	1.12945		1.52381	1.52381	1.16484	1.04645	0.977995	1.02363	0.981255		0.898305	0.911017	0.923729	1.15363	1.06692	0.961357	1.02545
	0.769231	0.78022	1.2381	1.09026	0.958432	1.10451		1.52381	1.52381	1.16484	1.04645	0.958435	1.02363	0.981255		0.898305	0.95339	0.927966	1.1197	1.05938	0.961357	1.02545
	0.769231	0.78022	1.2381	1.04751	0.937055	1.10095		1.30769	1.30769	1.06593	0.984515	0.964955	0.984515	0.945395		0.902542	0.936441	0.915254	1.11593	1.05184	0.957587	1.01037
	0.791209	0.787546	1.14286	1.01544	0.91924	1.06888		1.37363	1.37363	1.15751	0.958435	0.945395	0.955175	0.938875		0.923729	0.881356	0.919492	1.082	1.05184	0.968897	0.927427
	0.805861	0.787546	1.13187	1.00831	0.926366	1.03682		1.38095	1.38095	0.989011	0.948655	0.958435	0.912795	0.903015		0.868644	0.944915	0.949153	1.08954	1.03299	0.855796	1.00283
	0.798535	0.750916	1.14286	0.976247	0.904988	1.00119		1.30037	1.30037	0.824176	1.34637	0.932355	0.964955	0.961695		0.90678	0.881356	0.911017	1.08577	1.02545	0.931197	0.995287
	0.798535	0.783883	1.1978	0.972684	0.904988	0.990499		1.42125	1.42125	0.919414	0.903015	0.932355	0.876936	0.886716		0.936441	0.877119	0.978814	1.06315	1.01414	0.923657	0.976437
	0.783883	0.765568	1.15385	0.976247	0.890736	0.947743		1.28938	1.28938	1	0.903015	0.899756	0.870416	0.880196		0.932203	0.864407	0.944915	1.05561	1.00283	0.927427	0.980207
	0.798535	0.754579	1.14652	0.965558	0.869359	0.940618		1.41026	1.41026	0.941392	0.906275	0.981255	0.850856	0.867156		0.894068	0.885593	0.919492	1.07069	1.01414	0.919887	0.983977
	0.838828	0.791209	1.0293	0.965558	0.862233	0.869359		1.41026	1.41026	0.941392	0.906275	1.23227	0.850856	0.867156		0.919492	0.838983	0.881356	0.980207	1.00283	0.919887	0.983977
	0.838828	0.791209	1.0293	0.951306	0.894299	0.887173		1.20147	1.20147	0.934066	0.909535	1.36593	0.847596	0.857376		0.915254	0.792373	0.885593	1.11593	0.991517	0.908577	0.961357
	0.798535	0.732601	1.14286	0.929929	0.908551	0.904988		1.1978	1.1978	0.831502	1.03667	1.32355	0.818256	0.863896		0.944915	0.84322	0.919492	1.42507	0.942507	0.818096	0.950047
	0.772894	0.717949	1.04396	0.958432	0.954869	0.951306		1.31502	1.31502	0.904762	1.08883	1.27139	0.961695	0.903015		0.970339	0.860169	0.898305	1.53817	1.04807	0.829406	0.938737
	0.78022	0.78022	1.0293	0.972684	0.929929	0.947743		1.54945	1.54945	0.886447	1.10513	1.11165	1.11165	1.00407		0.923729	0.847458	0.851695	1.65504	1.14232	0.844486	0.927427
	0.769231	0.739927	1.13187	0.965558	0.951306	0.961995		1.22344	1.22344	0.81685	1.31377	1.02363	1.13773	0.974735		0.974576	0.911017	0.898305	1.65127	0.965127	0.859566	0.927427
	0.761905	0.747253	1	0.944181	0.958432	0.933492		1.40293	1.40293	0.846154	1.65933	0.994295	1.13773	0.991035		0.970339	0.817797	0.932203	1.43638	0.987747	0.836946	0.919887
	0.761905	0.772894	0.901099	0.937055	0.940618	0.901425		1.28938	1.28938	0.857143	1.44091	0.916055	1.04319	0.997555		0.944915	0.881356	0.915254	1.36098	1.02922	0.855796	0.927427
	0.758242	0.794872	0.882784	0.940618	0.940618	0.887173		1.2381	1.2381	0.772894	1.30073	0.880196	0.964955	0.961695		0.911017	0.889831	0.864407	1.28558	0.965127	0.882187	0.897267
	0.798535	0.750916	1.00733	0.976247	0.947743	0.85867		1.30037	1.30037	0.824176	1.34637	0.916055	0.916055	0.942135		0.957627	0.881356	0.902542	1.25919	0.897267	0.848256	0.897267
	0.78022	0.783883	0.974359	0.97981	0.915677	0.840855		1.17949	1.17949	0.802198	1.17685	0.932355	0.873676	0.925835		0.911017	0.84322	0.898305	1.18379	0.878417	0.829406	0.889727
	0.776557	0.838828	0.945055	0.976247	0.940618	0.851544		1.20879	1.20879	0.758242	1.06927	0.922575	0.857376	0.886716		0.983051	0.809322	0	1.07446	0.870877	0.814326	0.908577
	0.758242	0.783883	1.08791	0.997625	0.976247	0.82304		1.08791	1.08791	0.783883	1.04319	0.912795	0.821516	0.889976		1.04661	0.860169	0.872881	1.06692	0.882187	0.803016	0
	0.809524		1.07326	1.02257	0.997625	0.837292		1.20147	1.20147	0.761905	1.05623	0.971475	0.801956	0.906275		0.970339	0.851695	0.961864	1.06692	0.919887	0.795476	0.878417
	0.802198			0.887173	1.05819	0.833729		0.802198				0.887173	1.05819	0.833729		0.817797	0.838983	0.860169	1.06692	0.795476	0	0

## Sheet: Extended Data Fig. 7c
qPCR
	AML3			AML5
HAS1	0.00433222	0.00294697	0.00270256	0.00645028	0.00131628	0.00350925
HAS2	0.000731976	0.000573183	0.000141627	0.000961543	0.00159744	0.000765182
HAS3	-	1.04217	0.957827	0.383707	0.68863	0.817314

## Sheet: Extended Data Fig. 7d
Proximity Ligation Assay	AML3				AML5
	GPR+HA	GPR only	HA only		GPR+HA	GPR only	HA only
	0	0	0		0	0	0
	3	0	0		0	0	0
	2	0	0		0	2	0
	1	0	0		0	0	0
	2	0	0		0	0	0
	4	0	0		1	0	0
	2	0	0		44	0	0
	5	0	0		0	0	0
	7	0	0		0	0	0
	5	0	0		0	0	0
	4	0	0		2	0	0
	4	0	0		0	0	0
	0	0	0		0	0	0
	1	1	0		12	9	0
	6	0	0		1	0	0
	4	1	0		1	0	0
	3	0	0		0	0	0
	4	0	0		2	0	0
	3	0	0		0	0	1
	2	0	0		1	0	0
	3	0	0		0	0	0
	2	0	0		0	0	0
	0	0	0		0	0	0
	4	0	0		0	0	0
	3	0	0		1	1	2
	2	0	1		0	1	0
	0	0	0		0	0	0
	0	0	0		0	0	0
	2	0	0		0	0	1
	0	0	0		1	0	0
	1	0	0		1	0	0
	5	0	0		0	0	0
	2	1	0		0	0	0
	2	0	0		0	0	0
	0	0	0		1	0	0
	3	0	0		2	0	0
	3	0	1		0	0	1
	8	0	0		1	0	0
	3	0	0		1	0	0
	1	0	0		2	0	0
	4	0	0		0	0	0
	3	1	0		0	0	0
	2	0	0		0	1	0
	2	0	0		2	0	0
	4	0	0		0	0	1
	4	0	0		1	0	0
	0	2	0		0	0	0
	1	0	0		0	0	1
	2	0	0		0	12	0
	2	0	0		1	0	0
	0	0	0		1	0	0
	1	0	0		0	0	0
	2	0	0		0	0	1
	3	0	0		1	0	0
	1	0	0		0	0	0
	0	0	0		0	0	1
	1	1	0		0	3	0
	0	1	0		5	0	0
	5	0	0		1	0	0
	1	0	0		0	0	0
	0	0	0		0	0	1
	2	1	0		1	0	0
	3	0	0		1	0	0
	0	0	0		0	0	0
	1	0	0		1	0	0
	2	0	0		0	0	0
	3	0	0		0	2	0
	3	0	0		0	0	0
	3	0	0		0	0	0
	2	0	0		0	0	0
	0	1	0		1	0	1
	6	0	0		0	0	0
	4	0	0		0	0	0
	1	0	0		0	0	0
	5	0	0		1	7	0
	2	0	0		0	0	0
	0	0	0		1	0	0
	2	0	0		0	0	0
	0	0	0		1	0	1
	2	0	0		0	0	0
	4	1	0		6	0	0
	1	1	0		0	0	0
	1	0	0		0	0	0
	1	0	0		1	0	0
	1	0	0		0	0	0
	3	0	0		1	0	0
	1	0	0		1	0	0
	7	0	0		0	0	0
	6	0	0		0	0	1
	3	0	0		0	0	0
	0	0	0		0	0	0
	5	0	0		0	0	1
	1	0	0		0	4	0
	1	0	0		0	0	0
	0	0	0		0	0	0
	2	0	0		0	0	0
	1	0	0		0	0	1
	2	0	0		0	0	0
	1	0	0		0	2	0
	4	0	0		3	0	1
	4	0	0		0	0	2
	3	0	0		1	0	0
	0	0	0		0	0	0
	2	0	0		1	0	0
	15	0	0		1	0	0
	2	0	0		5	0	0
	2	0	0		0	0	11
	4	0	0		0	0	0
	1	0	0		1	0	0
	1	0	0		1	0	1
	4	0	0		0	0	0
	5	0	0		5	0	0
	1	0	0		0	7	0
	5	0	0		0	0	0
	0	0	0		0	0	0
	0	0	0		1	0	0
	3	0	0		5	0	0
	4	0	0		0	1	0
	8	0	0		1	0	1
	2	0	0		0	0	0
	1	0	0		0	0	0
	5	0	0		0	0	8
	5	0	0		0	0	1
	4	0	0		0	0	0
	1	0	0		0	0	0
	6	0	0		0	0	0
	1	0	0		0	1	0
	1	0	0		0	0	0
	1	0	0		0	0	2
	4	1	0		0	0	0
	2	0	0		0	0	0
	4	0	0		0	1	0
	3	0	0		0	0	21
	0	0	0		0	0	0
	10	0	0		0	0	2
	2	0	0		0	0	0
	0	0	0		0	0	0
	9	0	0		1	0	0
	0	0	0		1	0	0
	3	0	0		1	5	0
	3	0	0		0	0	0
	3	0	0		1	0	0
	2	1	0		0	0	0
	2	0	0		0	0	0
	1	0	0		0	0	0
	6	0	0		27	0	0
	3	0	0		1	3	0
	3	0	0		0	0	0
	2	1	0		0	0	0
	0	0	1		0	0	0
	9	0	0		2	0	1
	1	0	1		8	0	0
	1	0	0		2	0	0
	7	0	0		0	0	0
	5	0	0		13	0	0
	1	0	0		2	0	0
	3	0	0		1	0	0
	0	0	0		1	0	0
	1	0	0		0	0	0
	2	0	0		0	2	0
	2	0	0		1	0	0
	2	0	0		0	0	0
	2	0	0		0	0	0
	1	0	0		2	2	0
	0	0	0		1	0	0
	1	0	1		0	0	0
	0	0	0		0	0	0
	5	0	0		0	0	0
	5	0	0		0	0	0
	5	0	0		1	0	0
	0	0	0		0	0	0
	1	0	0		0	1	0
	0	1	0		35	0	0
	3	0	0		0	0	0
	5	0	1		0		0
	2	0	0		0	0	0
	1	0	0		0	1	0
	2	0	0		0	0	0
	1	0	0		3	0	0
	1	0	0		2	0	0
	4	0	0		1	0	0
	1	1	0		0	0	0
	4	0	0		0	0	0
	5	0	0		0	0	0
	3	0	0		0	0	0
	1	0	0		0	0	0
	3	0	0		0	0	0
	3	0	0		0	0	0
	3	0	0		0	0	0
	5	1	0		1	0	1
	3	0	0		0	7	0
	3	0	0		4	0	0
	2	0	0		0	0	0
	1	0	0		13	0	0
	2	0	0		0	0	0
	4	0	0		1	0	0
	3	0	0		0	0	0
	1	0	0		0	0	0
	8	0	0		0	0	0
	2	0	0		1	0	0
	5	0	0		0	0	1
	3	1	0		0	0	0
	2	0	0		1	0	0
	5	0	0		0	0	0
	1	0	0		9	0	0
	1	0	0		0	0	7
	4	1	0		1	0	0
	2	0	0		0	0	0
	1	0	0		0	0	0
	2	0	0		0	0	0
	6	0	0		0	0	0
	2	0	0		1	0	0
	0	0	0		12	0	0
	9	0	0		17	0	0
	3	0	0		0	0	0
	3	0	0		0	0	0
	2	0	0		23	0	1
	2	0	0		1	0	0
	1	0	0		0	0	0
	4	0	0		0	0	1
	6	0	0		1	0	5
	4	0	0		0	0	0
	2	0	0		0	0	5
	4	0	0		0	0	1
	2	0	0		0	0	0
	4	0	0		0	0	0
	0	0	0		1	0	0
	3	0	0		0	0	0
	8	0	0		0	0	0
	4	0	0		0	1	0
	0	0	0		0	0	0
	3	0	0		1	5	0
	3	0	0		2	0	9
	2	0	1		1	0	0
	6	0	0		0	0	4
	0	0	0		0	0	0
	3	0	0		1	23	0
	0	0	0		0	0	0
	0	0	0		0	0	2
	0	0	0		0	0	0
	1	0	0		0	0	0
	1	0	0		0	0	0
	1	1	0		0	1	0
	3	1	1		0	0	0
	1	0	0		1	0	0
	0	0	0		3	0	9
	3	0	1		0	1	1
	5	1	0		1	0	0
	0	0	0		0	0	0
	0	0	0		10	1	1
	3	0	1		0	0	1
	5	1	0		0	0	0
	3	0	0		2	0	0
	2	0	0		0	0	0
	0	0	0		0	0	0
	3	0	0		6	1	0
	4	0	0		0	0	0
	3	0	0		0	0	0
	5	0	0		0	0	0
	4	0	0		0	53*	2
	2	0	1		0	1	0
	0	0	0		0	0	0
	0	0	0		0	1	0
	2	0	0		0	1	0
	0	0	0		2	1	0
	1	0	0		0	0	0
	4	0	0		0	0	0
	0	0	0		1	0	0
	1	0	0		0	1	0
	0	0	0		0	0	0
	3	0	0		1	1	0
	1	0	0		1	0	0
	1	0	0		1	1	0
	0	0	0		0	0	0
	1	0	0		0	0	0
	1	0	0		0	0	0
	0	1	0		0	0	0
	1	0	0		0	0	0
	1	0	0		0	0	0
	0	0	0		4	0	0
	4	0	0		0	0	0
	1	0	0		1	0	0
	5	0	0		1	1	0
	2	1	0		0	0	0
	0	1	0		0	0	0
	4	0	0		0	0	1
	1	0	0		0	0	0
	5	0	0		0	0	0
	2	0	0		2	0	0
	0	0	0		0	1	0
	10	0	0		0	0	0
	2	0	0		0	0	0
	2	0	0		0	0	0
	1	0	0		0	0	0
	6	0	0		0	0	0
	3	1	0		0	0	0
	3	0	0		1	0	0
	8	0	0		46	0	0
	3	0	0		0	0	0
	0	0	0		0	0	0
	7	0	0		0	0	0
	5	0	0		0	0	1
	6	0	0		0	0	0
	3	0	0		0	0	0
	2	0	0		3	0	0
	12	0	0		0	0	0
	5	0	0		0	0	0
	6	0	0		0	0	2
	3	0	0		0	14	0
	6	0	0		0	0	0
	2	0	0		0	1	0
	1	0	0		1	0	0
	4	0	0		0	0	0
	2	1	0		0	0	0
	4	0	0		0	0	1
	5	0	0		0	0	0
	2	0	0		0	0	0
	8	0	0		1	1	0
	0	0	0		1	0	0
	4	0	0		0	0	1
	1	1	0		0	0	0
	6	0	0		0	0	0
	0	0	0		0	0	0
	3	0	0		0	0	0
	5	0	0		0	0	0
	2	0	0		0	0	0
	8	0	1		0	0	0
	6	0	0		0	0	0
	7	0	0		0	6	0
	4	0	0		0	0	17
	2	0	0		0	0	0
	1	0	0		0	0	0
	7	0	0		0	0	0
	2	0	0		0	0	0
	2	0	0		1	0	0
	7	0	0		0	3	0
	3	0	0		0	2	0
	5	0	0		0	0	0
	2	0	0		0	0	0
	2	0	0		0	1	0
	3	0	0		0	0	0
	5	0	0		49	3	2
	3	0	0		0	0	0
	2	0	0		0	1	0
	1	0	0		1	0	0
	4	0	0		0	0	1
	5	0	1		0	1	0
	3	0	0		0	0	0
	7	0	1		0	4	0
	1	0	0		0	0	0
	3	0	0		0	0	0
	3	0	0		0	0	0
	1	0	0		0	0	0
	6	0	0		3	1	1
	3	1	0		1	0	0
	8	1	0		1	0	0
	7	0	0		0	0	0
	2	1	0		0	0	0
	3	0	0		0	0	0
	8	0	0		1	0	0
	4	0	0		1	0	0
	3	0	0		23	0	0
	4	0	0		0	0	0
	0	0	1		0	0	0
	0	0	0		1	0	0
	5	0	0		0	0	0
	0	0	0		2	1	0
	0	0	0		1	7	2
	0	0	0		0	0	1
	0	0	0		1	0	0
	0	0	0		1	0	0
	0	0	0		1	0	0
	0	0	0		1	0	0
	0	0	0		0	0	2
	6	0	0		0	0	0
	0	0	0		0	0	3
	2	0	0		12	0	1
	3	0	0		1	0	2
	2	1	0		0	0	0
	1	0	0		0	0	3
	2	0	0		0	0	0
	0	1	0		0	0	0
	6	0	0		0	0	2
	1	2	0		0	0	0
	2	0	0		0	0	0
	3	0	0		1	0	0
	5	0	0		1	0	0
	5	0	0		0	0	0
	6	0	1		0	0	0
	1	0	0		0	0	0
	4	0	0		1	0	0
	3	0	0		1	7	0
	5	0	0		0	0	0
	3	0	0		0	0	0
	1	0	0		16	0	0
	0	0	0		1	0	0
	3	0	0		0	0	0
	0	0	0		1	0	0
	4	0	0		1	0	0
	6	0	0		1	0	0
	1	0	0		4	0	0
	3	0	0		0	0	0
	5	0	0		3	0	0
	2	0	0		0	0	0
	2	0	1		0	0	0
	7	0	0		0	0	0
	2	0	0		13	0	0
	3	0	0		1	0	0
	5	0	0		1	0	0
	4	0	0		8	0	0
	0	0	0		0	0	0
	13	0	0		1	0	0
	1	0	0		19	0	0
	12	0	0		0	0	0
	13	0	0		0	0	0
	5	0	0		0	0	0
	7	0	0		0	0	0
	5	0	0		2	0	0
	0	0	0		0	0	0
	2	0	0		1	0	0
	3	1	0		0	0	0
	9	1	0		0	0	0
	0	0	0		0	30	0
	7	0	0		1	0	0
	6	1	0		0	0	0
	3	0	0		1	0	0
	2	0	0		0	4	0
	0	0	0		0	0	0
	1	0	0		0	1	0
	5	0	0		2	0	0
	2	0	0		1	0	1
	3	0	0		0	0	0
	2	0	0		0	0	0
	3	0	0		0	0	0
	1	0	0		0	0	0
	3	0	0		0	0	0
	3	0	0		0	0	0
	1	0	0		0	0	0
	2	0	0		0	0	0
	3	0	0		0	0	0
	3	0	0		0	0	0
	3	0	1		0	13	0
	1	0	0		1	1	0
	4	1	0		0	0	1
	6	0	0		0	0	0
	11	0	0		0	0	0
	4	0	0		0	1	1
	5	0	0		0	0	0
	2	0	0		0	0	1
	1	0	0		0	0	0
	1	0	0		10	0	0
	1	0	0		4	5	0
	0	0	0		0	0	0
	1	0	0		1	0	0
	6	0	0		2	11	0
	3	0	0		0	2	0
	0	0	0		0	0	0
	4	0	0		4	0	0
	2	0	0		2	0	0
	2	0	0		0	0	0
	4	1	0		0	0	0
	0	0	0		0	0	0
	1	0	1		0	1	0
	7	0			1	0	0
	2	0			0	1	0
	3	0			5	0	0
	0	0			1	0	0
	0	0			0	0	1
	6	0			1	0	0
	6	0			0	0	0
	0	0			0	0	0
	0	0			0	0	0
	0	0			1	0	1
	2	0			0	0	0
	2	0			1	0	0
	4	0			0	0	0
	3	0			10	0	0
	6	0			0	0	0
	0	1			0	0	0
	2	0			0	0	0
	2	0			0	0	0
	4	0			1	0	0
	6	1			0	0	0
	5	1			4	0	0
	0	0			0	0	0
	6	0			0	0	1
	6	0			0	0	0
	1	0			0	0	0
	1	0			0	0	0
	5	0			1	0	0
	1	0			0	0	0
	5	0			0	1	0
	6	0			9	0	0
	3	0			0	0	0
	2	2			0	5	0
	0	0			6	0	0
	3	0			4	0	0
	2	0			0	0	9
	7	0			6	0	0
	5	0			0	0	1
	8	0			1	0	0
	10	0			6	0	0
	4	0			1	0	0
	10	0			19		0
	3	0			0		0
	3	0			0		0
	9	0			3		19
	4	1			0		0
	1	1			0		0
	1	1			1		0
	0	1			0		0
	1	0			0		0
	5	0			0		0
	4	0			0		0
	2	0			1		0
	3	0			1		0
	12	1			0		0
	4	0			0		0
	4	0			1		1
	3	0			3		0
	4	1			0		0
	2	0			0		0
	3	0			0		13
	7	0			4
	8	0			0
	10	0			0
	3	0			0
	4	1			0
	10	0			0
	4	0			0
	4	0			0
	3	0			0
	4	0			1
	0	1			0
	9	0			1
	11	0			0
	7	0			6
	9	1			1
	3	0			0
	6	0			1
	8	0			0
	10	0			0
	1	0			0
		0			1
		0			0
		0			0
		0			0
		0			0
		0			0
		0			0
		0			0
					5
					1
					0
					0
					0
					1
					0
					1
					0
					0
					2
					0
					0
					0
					1
					0
					1
					0
					1
					0
					0
					0
					0
					0
					0
					0
					0
					1
					0
					0
					0
					2
					0
					1
					0
					2
					1
					0
					1
					0
					0
					0
					0
					0
					0
					0
					1
					0
					0
					1
					0
					0
					7
					0
					0
					0
					0
					0
					0
					0
					0
					0
					0
					0
					0
					0
					0
					1
					0
					0
					0
					9
					0
					1
					1
					1
					0
					2
					1
					0
					0
					0
					0
					0
					1
					0
					0
					0
					1
					0
					0
					0
					0
					0
					0
					0
					0
					0
					0
					0
					0
					1
					0
					0
					3
					0
					0
					1
					5
					0
					0
					1
					2
					0
					0
					3
					1
					0
					0
					0
					0
					0
					0
					0
					0
					0
					0
					0
					1
					0
					1
					0
					1
					2
					0
					0
					0
					0
					6
					0
					1
					3
					0
					0
					0
					2
					0
					20
					1
					1
					0
					0
					0
					1
					0
					0
					0
					0
					0
					1
					0
					0
					2
					0
					0
					0
					1
					0
					0
					0
					7
					1
					0
					0
					1
					0
					0
					1
					24
					2
					1
					0
					0
					0
					0
					0
					0
					0
					1
					2
					0
					2
					1
					1
					0
					0
					0
					0
					0
					0
					0
					11
					0
					0
					7
					1
					0
					5
					0
					0
					0
					2
					0
					0
					1
					1
					0
					0
					1
					1
					0
					6
					0
					0
					0
					0
					0
					0
					0
					8
					0
					0
					0
					0
					1
					1
					3
					0
					1
					0
					11
					0
					1
					0
					0
					0
					0
					5
					1
					30
					0
					1
					0
					1
					6
					0
					1
					0
					1
					0
					0
					0
					0
					0
					0
					2
					3
					0
					0
					0
					3
					2
					2
					1
					1
					0
					3
					2
					2
					0
					0
					0
					1
					1
					0
					0
					1
					1
					1
					0
					1
					5
					1
					0
					1
					1
					0
					0
					0
					1
					0
					0
					1
					1
					0
					1
					1
					0
					1
					0
					0
					0
					2
					0
					1
					0
					0
					0
					1
					0
					0
					1
					0
					1
					1
					1
					1
					2
					0
					0
					1
					0
					0
					5
					0
					0
					1
					0
					1
					0
					3
					0
					0
					0
					0
					0
					0
					3
					1
					0
					0
					3
					27
					0
					0
					0
					0
					2
					2
					1
					9
					2
					2
					0
					0
					0
					0
					1
					1
					0
					0
					0
					0
					1
					0
					0
					1
					5
					0
					3
					2
					6
					1
					2
					0
					0
					0
					4
					0
					2
					4
					1
					0
					6
					0
					1
					2
					11
					1
					0
					0
					0
					1
					3
					0
					0
					0
					0
					1
					0
					0
					0
					0
					0
					2
					5
					0
					0
					0
					14
					0
					7
					0
					1
					2
					5
					1
					0
					1
					1
					3
					0
					0
					0
					1
					0
					0
					0
					0

## Sheet: Extended Data Fig. 7e
Presto Tango
	Glucosamine Hydrochloride Concentration	GPRWT				Control
	0.03	1.13697	1.0263	0.968018	0.868708	1.02619	1.08384	0.931086	0.958885
	0.058	0.980183	0.997494	0.850685	0.8541	0.833089	0.532255	0.758365	0.466253
	0.12	0.824876	0.817012	0.70641	0.689397	0.907133	0.813384	0.806589	0.7152
	0.23	0.865502	0.930895	0.771131	0.822558	0.83021	0.83088	0.764454	0.758855
	0.46	1.08816	1.19754	0.937161	1.0178	1.08403	1.02259	0.976852	0.914253
	0.93	1.09032	1.04043	0.954239	0.891462	1.08637	0.976746	0.990363	0.883755
	1.88	1.0346	0.996042	0.914128	0.859694	0.648951	0.940972	0.590532	0.862658
	3.75	0.956749	0.950956	0.83822	0.819037	0.585394	0.993728	0.51613	0.893494
	7.5	0.863035	0.961007	0.773105	0.844895	0.853541	0.915637	0.781241	0.844902
	15	0.810911	0.806982	0.728407	0.70661	0.894164	0.876815	0.817191	0.806177
	30	0.762011	0.724429	0.680206	0.631391	0.857992	0.86529	0.780954	0.793727
	D-Glucuronic Acid Concentration	GPRWT				Control
	0.03	1.06574	0.93426	1.06574	0.93426	1.18258	0.977489	1.01217	0.827752
	0.058	1.07032	1.06152	1.07032	1.06152	1.07911	1.01279	0.93095	0.861647
	0.12	0.910321	0.503872	0.910321	0.503872	0.691674	0.791915	0.58503	0.666415
	0.23	1.04541	1.05386	1.04541	1.05386	0.988627	1.02432	0.876267	0.901439
	0.46	0.999675	0.817169	0.999675	0.817169	1.12442	1.27901	0.966055	1.09882
	0.93	0.999675	0.817169	0.999675	0.817169	1.17178	1.2411	1.01355	1.06606
	1.88	1.14919	1.12222	1.14919	1.12222	1.08519	1.10592	0.942356	0.949114
	3.75	0.984046	1.09022	0.984046	1.09022	1.0778	1.18097	0.930745	1.01734
	7.5	1.05675	1.0543	1.05675	1.0543	1.16567	1.21042	1.02586	1.05377
	15	1.11337	1.02495	1.11337	1.02495	1.1149	1.26701	0.976472	1.10183
	30	1.01668	0.998951	1.01668	0.998951	1.21424	1.2847	1.0579	1.11711
	NMB Concentration	GPRWT				Control
	0.03	0.973836	1.00202	1.0354	0.988741	0.9906	0.906156	1.11009	0.993149
	0.058	1.11925	1.17116	1.23048	1.18587	1.19776	0.85509	1.32931	0.945944
	0.12	-	-	-	-	0.924501	1.04031	-	-
	0.23	-	-	-	-	0.887976	0.999426	0.95259	1.06431
	0.46	1.17029	1.09265	1.22156	1.0938	0.8913	0.887547	1.02686	0.960037
	0.93	0.941436	1.21434	0.989927	1.21595	0.837619	0.828036	1.00826	0.91955
	1.88	0.977197	1.12004	1.06714	1.14425	0.972878	0.823954	1.18159	0.952478
	3.75	0.931964	1.02614	1.05786	1.07511	1.04479	0.744637	1.31003	0.910038
	7.5	0.946971	1.0552	1.11245	1.1341	0.781003	0.748971	1.05175	0.933566
	15	0.883391	0.934962	1.06283	1.03821	0.727447	0.720615	0.980359	0.905693
	30	1.00128	1.03409	1.21605	1.1411	0.757925	0.757517	0.99596	0.947662

## Sheet: Extended Data Fig. 7i
Presto Tango
	HA	GPRWT						GPR131AA132
	0.0046875	0.822819	1.00697	1.21278	1.00173	1.01207	0.981699	1.13129	0.785471	1.08324	1.32622	1.16667	1.35468
	0.009375	0.807018	1.13111	1.29035	1.07761	1.14375	1.13958	0.713403	1.14982	1.06188	1.06825	1.1185	0.976707
	0.01875	0.978007	1.12617	1.59405	1.05149	1.28502	1.21221	1.23112	0.938789	1.00862	0.968554	0.947719	1.11976
	0.0375	0.956361	1.24425	1.32826	1.52816	1.47692	1.34174	1.00112	0.876581	0.919539	0.994726	1.13485	1.04023
	0.075	0.967167	1.33849	1.23272	1.49298	1.238	1.38213	0.981048	0.88612	1.08824	0.980082	1.06379	1.30404
	0.15	1.08411	1.21132	1.32062	2.13253	1.69307	1.47343	1.10069	0.890645	1.19408	1.26678	1.04188	1.25766
	0.3	1.40291	1.52188	1.60744	2.0957	1.97221	1.95232	1.25411	1.52187	1.30322	1.35941	1.49976	1.52482
	0.6	1.64608	1.75273	1.7358	1.95272	1.77401	2.02726	1.02155	0.905329	0.933062	1.82997	1.69105	1.71373
	NAG	GPRWT						GPR131AA132
	0.234375	1.06696	1.16394	0.769103	-	-	-	1.02876	1.24124	0.47112	-	-	-
	0.46875	1.07169	0.928308	0.767521	1.09247	0.760219	-	1.03745	1.04378	0.918769	1.08025	1.15154	0.768217
	0.9375	0.849062	0.980896	0.963019	1.07633	1.31079	-	1.31954	1.21814	1.21727	1.44803	1.07469	0.84973
	1.875	1.05465	1.15138	1.36239	1.20976	1.26407	1.44057	1.28158	1.18012	1.16442	1.27089	1.30189	1.01754
	3.75	1.19889	0.916522	1.49064	1.34822	1.36823	1.51097	1.36052	1.33415	1.54839	0.819622	1.12182	0.753346
	7.5	1.78476	1.45562	1.52358	1.34815	1.40281	1.83321	1.45774	1.2051	1.35805	1.07984	1.5479	1.10881
	15	1.81644	1.64023	2.033	1.71816	1.64733	1.73372	1.35767	1.26873	1.38868	1.20847	1.64755	1.74442
	30	2.33267	1.50256	2.16657	1.77389	1.62676	1.66301	1.2385	1.76027	0.914593	1.24622	1.5947	1.82188
	60	1.97035	1.67425	1.9941	1.93983	2.01193	-	0.786752	0.864027	0.858389	1.26111	1.37204	-

## Sheet: Extended Data Fig. 7k
HA-Florescein Treatment
	Control	GPRwt	GPRN53L
	3.37	25.3	7
	0.93	10.5	11.9
	1.63	25.9	5.38
	9.1	14.5	15.2
		16
		18
		34.9

## Sheet: Extended Data Fig. 7l
		HA	GPRWt				GPRN53L
		0.000561523	1.06489	1.04349	0.906615	0.985001	0.905692	0.919328	0.897293	1.27769
		0.00112305	1.1822	0.830114	0.836149	1.06404	0.984796	0.302253	1.2085	1.00139
		0.00224609	-	-	-	-	0.782963	1.17115	1.24793	1.41228
		0.00449219	0.97327	1.14832	0.935729	1.7684	0.749605	0.970436	1.21673	1.04776
		0.00898437	0.880128	0.916817	1.35783	1.47622	0.803171	0.999819	0.985432	1.04588
		0.0179687	0.581874	1.21736	1.44162	1.53371	0.893602	1.08144	0.945714	1.06889
		0.0359375	1.39212	1.60808	1.54234	1.75072	0.805439	1.1022	1.08792	1.22654
		0.071875	0.551982	1.4628	1.64806	1.7692	0.807129	0.988657	1.15557	1.33325
		0.14375	0.189599	1.2438	1.71117	1.73343	0.92503	1.07557	1.10906	1.33196
		0.2875	0.130721	1.24425	2.06308	1.8107	0.879164	1.11236	1.12398	1.24791
		0.575	2.20831	2.02371	2.17957	-	0.899755	1.1365	1.16063	1.18416
		1.15	1.92455	2.37599	2.46371	2.42789	1.09277	1.15635	1.12063	1.15888
		NAG	GPRWt				GPRN53L
		0.0244141	1.12163	0.74328	0.856232	1.27886	0.674244	1.26583	1.25908	0.800847
		0.0488281	0.912708	1.01058	1.4034	1.66924	0.940136	1.29786	1.41543	0.87615
		0.0976562	0.41535	1.78131	0.301823	0.352783	0.707172	0.761781	0.691692	0.790133
		0.195312	0.987135	1.70666	1.20406	0.41587	0.576992	0.694068	0.839039	0.79806
		0.390625	0.976793	1.61547	1.02528	0.695735	0.65524	0.745367	0.736409	0.873846
		0.78125	-	-	1.01271	1.13895	0.621786	0.646708	0.766599	0.821462
		1.5625	2.52607	-	-	1.25341	0.713233	0.752111	0.766834	0.86998
		3.125	2.40206	-	-	1.93672	0.758775	0.876633	0.85215	0.851598
		6.25	2.867	-	-	2.63881	0.708774	0.264814	0.930669	0.962103
		12.5	2.51999	1.42871	2.74183	2.78541	0.546995	0.773308	0.698231	0.698404
		25	2.47787	2.76356	3.66569	2.37499	1.30508	0.934559	0.878499	1.16651
		50	3.13793	2.12321	2.24623	3.25264	0.864043	1.01026	0.675646	0.684342

## Sheet: Extended Data Fig. 7m
Presto Tango
	NAG	GPRWT			GPRWT+Tunicanmyain
	0.022	0.830481	0.971525	1.19799	0.701985	1.0278	1.27022
	0.048	0.92159	1.40803	1.19949	1.08554	1.16533	1.39744
	0.097	0.89092	1.52453	1.51856	1.15116	1.4685	1.39228
	0.78	1.12457	1.50127	1.5331	1.2508	1.38251	1.60848
	1.5	1.36224	1.72964	1.58005	1.07221	1.6446	1.6647
	3.125	1.83036	2.02455	1.9936	1.80188	1.56652	1.88049
	6.25	2.00935	2.08406	2.045	1.47032	1.65894	1.99114
	12.5	2.50239	2.53891	2.23779	1.48298	1.32759	1.83417
	25	3.06111	2.73063	2.97323	1.99792	2.07163	1.97809
	50	3.49236	4.13984	4.67349	2.26078	1.95519	1.41704
	HA	GPRWT			GPRWT+Tunicanmyain
	0.000298844	0.919434	1.06485	1.01571	1.25779	0.742752	0.999459
	0.00074711	0.933501	0.876911	0.858765	0.951431	0.790016	1.21537
	0.00186778	1.12411	1.31387	1.20697	1.00148	0.850408	0.748846
	0.00466944	1.13791	1.18806	1.09201	1.16038	0.860998	0.846126
	0.0116736	1.08771	1.07536	1.00196	0.955667	1.08485	0.916222
	0.029184	1.23122	1.14216	1.0601	1.07965	0.978301	1.19999
	0.07296	1.04536	1.10737	1.18403	1.09918	1.23202	1.3884
	0.1824	1.32253	1.62043	1.66018	1.45276	1.36989	1.21463
	0.456	1.73216	1.90042	1.64199	1.31442	1.23828	1.27002
	1.14	1.84771	2.08811	1.72292	1.34149	1.17445	1.70437

## Sheet: Extended Data Fig. 7n
Presto Tango
	NAG	GPRWT			GPRWT+PNGAse
	0.390625		1.02939	1.22225	0.891068	0.962865	1.14607
	0.78125	1.03821	1.07924	-	0.770668	0.946073	1.0049
	1.5625	1.47164	1.12376	1.46991	0.837741	0.83949	0.856642
	3.125	1.37424	1.4614	1.64148	0.905427	0.842116	0.737265
	6.25	2.06626	1.67722	1.89129	0.96048	0.942956	0.898862
	12.5	1.90532	1.52157	2.11059	1.07643	0.895109	1.15869
	25	2.082	1.64002	2.11106	1.20755	1.13531	1.28492
	50	2.04813	2.19	2.05773	1.35405	1.38796	1.36087
	HA	GPRWT			GPRWT+PNGase
	0.000298844	0.919434	1.06485	1.01571	1.26519	0.967309	0.767502
	0.00074711	0.933501	0.876911	0.858765	1.01842	0.843978	0.585747
	0.00186778	1.12411	1.31387	1.20697	0.875963	0.828906	0.475707
	0.00466944	1.13791	1.18806	1.09201	0.638915	0.768	0.571563
	0.0116736	1.08771	1.07536	1.00196	0.690256	0.787272	0.455555
	0.029184	1.23122	1.14216	1.0601	1.11331	1.0822	0.561274
	0.07296	1.04536	1.10737	1.18403	1.14325	0.986372	0.644957
	0.1824	1.32253	1.62043	1.66018	1.30115	0.868586	0.545704
	0.456	1.73216	1.90042	1.64199	1.14632	1.11352	0.707899
	1.14	1.84771	2.08811	1.72292	1.59543	1.13559	1.46222
