# Supplementary material for: Hyaluronic acid–GPRC5C signalling promotes dormancy in haematopoietic stem cells
Source: Nat Cell Biol. 2022 Jun 20;24(7):1038–48. doi: 10.1038/s41556-022-00931-x (PMC9276531; doi:10.1038/s41556-022-00931-x)
Supplement: Source Data Extended Data Fig. 8 — Statistical source data. [file 41556_2022_931_MOESM15_ESM.xlsx]

## Sheet: Extended Data Fig. 8a
Colony-forming Unit Assay
	First Plating
	GPRpos			GPRneg
	DMSO	NAG	HA	DMSO	NAG	HA
	0.409836	0.437158	0.355191	1.01093	1.14754	0.628415
	0.437158	0.355191	0.409836	0.956284	0.79235	0.819672
	0.546448	0.382514	0.491803	1.3388	0.874317	1.0929
	0.546448	0.191257	0.464481	0.956284	1.17486	1.14754
	0.628415	0.327869	0.601093	0.737705	0.928962	0.737705
	Second Plating
	GPRpos			GPRneg
	DMSO	NAG	HA	DMSO	NAG	HA
	1.3125	1.9375	2.6875	1.125	0.5625	0.6875
	1.1875	1.6875	2.0625	1.125	0.75	1.4375
	1.5	1.875	2.5	0.75	1.375	1.25
	1.5625	1.75	2.0625	1.0625	0.6875	0.625
	1.125	1.375	3	0.9375	0.375	1.0625

## Sheet: Extended Data Fig. 8b
SiC Division after 48h
		Condition	Not divided						Divided
	Gprpos	DMSO	35	29.0323	27.2727	22	22.2222	28.5714	65	70.9677	72.7273	78	77.7778	71.4286
		NAG	34.7826	42	50	29.7872	38.8889	43.2432	65.2174	58	50	70.2128	61.1111	56.7568
		HA	45.6522	46.5116	50				54.3478	53.4884	50
	Gprneg	DMSO	17.8571	18.3333	16.6667	17.8571	19.6078	20.5	82.1429	81.6667	83.3333	82.1429	80.3922	66
		NAG	20.6897	10.3448	20.3704	19.1489	27.907		79.3103	89.6552	79.6296	80.8511	72.093
		HA	14.0351	15.6863	41.6667	17.7419	26.1905	23.8095	85.9649	84.3137	58.3333	82.2581	73.8095	76.1905

## Sheet: Extended Data Fig. 8c
Colony forming Unit Assay
	First Plating
	WT			Gpr-KO
	DMSO	NAG	HA	DMSO	NAG	HA
	0.971429	1.22727	0.784091	0.942857	0.685714	0.971429
	1.02857	1.09091	0.75	1.22857	0.971429	1.2
	1.19318	1.36364	1.29545	0.6	1.45714	1.29545
	0.375		1.4	1.29545	1.02273	0.784091
	1.43182		0.914286	1.32955	1.53409	1.43182
				1.19318	1.26136
	Second Plating
	WT			Gpr-KO
	DMSO	NAG	HA	DMSO	NAG	HA
	1.15068	1.09286	2.32877	0.931507	1.17808	0.849315
	0.849315	1.17857	1.50685	1.0411	1.69863	0.684932
	1.56429	1.95	1.35	0.90411	0.958904	1.24286
	0.964286		1.09286	1.52143	1.52143	0.728571
	0.471429		1.47857	1.07143	1.09286	1.47857
				1.24286	2.16429
	Third Plating
	WT			Gpr-KO
	DMSO	NAG	HA	DMSO	NAG	HA
	0.969697	1.15385	1.39394	0.606061	0.484848	0.121212
	1.0303	1.69231	2.90909	1.15152	0.484848	1.33333
	0.923077	1.69231	1.38462	0	0.969697	1.61538
	1.15385		2.30769	1.53846	0.307692	0.615385
	0.923077		2.15385	0.923077	1.07692	0.846154
				1.15385	0.461538

## Sheet: Extended Data Fig. 8d
SiC Division
		Not Divided				Divided
GPRpos	DMSO	31.5	40	40	42.8	68.5	60	60	58
	NAG	63.6	56.8	75	62.5	36.4	43.2	25	37.5
	HA	46.1	50	66.666	55.55	53.9	50	33.333	45.5
GPRneg	DMSO	16.66	31.25	29.4	33.33	83.34	68.75	70.6	66.67
	NAG	28.57	36.8	44.4	30	71.43	63.2	55.6	70
	HA	33.3	41.6	50	16.66	66.7	58.4	50	83.34

## Sheet: Extended Data Fig. 8f
HSC/MPP Frequency
	HSC		MPP1		MPP2		MPP3/4
	WT	CD44-KO	WT	CD44-KO	WT	CD44-KO	WT	CD44-KO
	0.082	0.027	0.041	0.018	0.072	0.041	0.41	0.2
	0.089	0.053	0.024	0.025	0.07	0.052	0.51	0.37
	0.012	0.047	0.00749	0.022	0.021	0.1	0.082	0.3
	0.07	0.047	0.016	0.056	0.091	0.04	0.28	0.26
	0.03	0.1	0.00276	0.096	0.028	0.029	0.18	0.4
	0.018	0.13	0.00753	0.12	0.023	0.053	0.13	0.71
	0.012		0.00483		0.014		0.065
	0.052		0.00369		0.028		0.17
	0.08		0.088		0.099		0.47
	0.06		0.059		0.025		0.16
	0.094		0.081		0.054		0.44
	0.056		0.054		0.028		0.23
	0.063		0.057		0.019		0.26
	0.027		0.039		0.018		0.2
	0.096		0.078		0.043		0.35

## Sheet: Extended Data Fig. 8g
Gene Expression by qPCR
		WT								CD44-KO
	Gprc5c	0.395325	0.719526	2.05833	1.70799	0.826708	0.560906	2.15654		2.7212	1.90375	2.9778	0.316314	0.371782	0.377755
	RarB	0.85247	0.801522	1.59987	0.914791	0.855266	1.55124	0.753738		1.27329	0.910576	0.458796	1.40987
	Cyp26b1	0.832518	0.413288	1.61257	1.80233	1.05155	0.709667	1.27413	1.05173	0.839527	1.43218	0.978907	1.81756	1.19097	1.15802	0.744785
	Cdk6	0.918414	0.849387	0.965082	1.32829	0.923856	0.853758	1.23829	1.02386	1.07894	1.31094	1.27277	1.49923	1.03028	0.951003	1.54877	1.23637
	Pcna	1.25393	1.03092	0.950425	0.81392	1.04507	0.799891	1.10037	1.08714	1.04956	1.18227	1.61026	1.31159	1.37076	1.50058	1.63073	1.58676

## Sheet: Extended Data Fig. 8h
SiC Division after 48h
		Not Divided															Divided
WT	DMSO	18.1818	15	14.6341	19.0476	12.5	8.16327	8.51064	2.63158	12.3077	10.4167	16.6667	6.12245	13.0435	15.1515	13.0435	81.8182	85	85.3659	80.9524	87.5	91.8367	91.4894	97.3684	87.6923	89.5833	83.3333	93.8776	86.9565	84.8485	86.9565
	NAG	23.2558	20.4082	21.7391	25	28.2051	22.9167	19.2308	18.3673	26.6667	21.4286	23.4043	15.7895	28.2051	27.2727	12.766	76.7442	79.5918	78.2609	75	71.7949	77.0833	80.7692	81.6327	73.3333	78.5714	76.5957	84.2105	71.7949	72.7273	87.234
	HA	32.5581	33.3333	26.8293	23.2558	27.7778	24.2424	15.3846	8.33333	34.0909	27.0833	35.2941	36.1111				67.4419	66.6667	73.1707	76.7442	72.2222	75.7576	84.6154	91.6667	65.9091	72.9167	64.7059	63.8889
CD44-KO	DMSO	23.913	20.5882	12.8205	8.33333	7.40741	7.84314	23.8095	20.4545	13.6364	12.1212	27.2727	15.3846				76.087	79.4118	87.1795	91.6667	92.5926	92.1569	76.1905	79.5455	86.3636	87.8788	72.7273	84.6154
	NAG	25	25.9259	17.0213	19.1489	28.8889	27.5	27.2727	40								75	74.0741	82.9787	80.8511	71.1111	72.5	72.7273	60
	HA	37.2549	25.5319	28.5714	13.7255	22.2222	17.7778	22.6415	27.6596	24.3243	34.8837	22.2222	50				62.7451	74.4681	71.4286	86.2745	77.7778	82.2222	77.3585	72.3404	75.6757	65.1163	77.7778	50

## Sheet: Extended Data Fig. 7i
Colony forming unit assay
	WT
	First Plating			Second Plating
	DMSO	NAG	HA	DMSO	NAG	HA
	1.10577	1.10577	0.817308	0.821856	1.26647	0.889222
	1.10577	0.985577	0.9375	0.902695	0.97006	0.889222
	0.817308	0.961538	1.63462	1.0509	1.09132	1.11826
	1.05769	0.769231	1.49038	1.03743	1.15868	1.34731
	0.985577	1.08173	1.00962	0.983533	1.21257	1.41467
	1.12981	1.00962	1.51442	1.02395	1.25299	1.45509
	0.889423	1.32212	1.08173	1.11826	1.11826	2.26347
	0.961538	0.889423	1.03365	0.943114	0.875749	1.52246
	0.889423	0.961538	1.29808	1.11826	1.44162	1.27994
	1.05769	0.913462	1.29808		1.11826	1.10479
	CD44-KO
	First Plating			Second Plating
	DMSO	NAG	HA	DMSO	NAG	HA
	1.15385	1.85096	1.03365	1.33383	1.79192	1.84581
	1.05769	1.75481	1.41827	1.06437	1.5494	2.08832
	1.39423	1.37019	1.29808	1.57635	1.49551	1.57635
	1.68269	1.44231	1.17788	1.27994	1.5494	1.71108
	1.44231	1.15385	1.63462	1.22605	1.46856	1.77844
	1.51442	1.03365	1.08173	1.52246	1.72455	1.92665
